# Supplementary material for: Ultrasensitive plasma-based monitoring of tumor burden using machine learning-guided signal enrichment
Source: Nat Med. Author manuscript; Available in PMC 2024 Jul 10. (PMC7616143; doi:10.1038/s41591-024-03040-4)
Supplement: Supplementary Tables [file EMS197223-supplement-Supplementary_Tables.xlsx]

## Sheet: Supplementary TOC
Supplementary tables
1. MRD-EDGESNV disease-specific model train, validation, test sets and model performance*
2. MRD-EDGESNV feature space and sources
3. Comparison between MRD-EDGESNV and other ML models
4. In silico and experimental mixing studies*
5. Plasma sample sequencing metrics*
6. Clinical data for individual patients*
7. Tumor-informed MRD-EDGE Z scores*
8. Adenoma histology features*
9. Tumor-informed panel mutation detection and variant allele frequency
10. Plasma-only MRD-EDGESNV detection rates
11. Tumor tissue sequencing metrics*
12. Normal tissue sequencing metrics*
13. MRD-EDGESNV WGS blacklists
14. Plasma samples used in read depth panel of normal samples
15. CRC plasma samples used in comparison with ddPCR*
16. NSCLC sequenciong batch ANOVA analysis
*Clinical information and sample sequencing metrics from Aarhus university require permission from the Central Denmark Region. Information is included in Restricted Access Tables of the same number (Restricted information in Supplementary Table 1 is present in Restricted Table 1). See Data Availability Statement

## Sheet: Supplementary Table 1
MRD-EDGESNV model train, validation, and test sets
Cancer Type	Data Set Type	Sample type	Label	Samples Used	Post filter fragments contributed	iChorCNA TF	Label annotation
Melanoma	Training fragments	Melanoma	TRUE	MEL-05_B ∩ MEL-05_A	270648	0.14	True label in melanoma is the intersection of SNV fragments called using Mutect2 from two high burden plasma samples from the same patient (MEL-05) at the pretreatment ('A') and Week 3 timepoint ('B'). The intersection of the 2 plasma samples is performed to increase specificity for true ctDNA mutations in the positive label set
		Healthy control	FALSE	CTRL-224	45108	N/A	cfDNA SNV artifacts that have passed quality filters
		Healthy control	FALSE	CTRL-212	45108	N/A	cfDNA SNV artifacts that have passed quality filters
		Healthy control	FALSE	CTRL-214	45108	N/A	cfDNA SNV artifacts that have passed quality filters
		Healthy control	FALSE	CTRL-232	45108	N/A	cfDNA SNV artifacts that have passed quality filters
		Healthy control	FALSE	CTRL-236	45108	N/A	cfDNA SNV artifacts that have passed quality filters
		Melanoma	FALSE	MEL-05_D	45108	<0.05	cfDNA SNV artifacts that have passed quality filters from patient MEL-05 at the Week 9 ('D') timepoint following a major response to immunotherapy
	Held-out validation fragments	Melanoma	TRUE	MEL-100	180390	0.06	SNV mutation calling was performed on matched tumor and PBMC samples using the NYGC somatic mutation calling pipeline. Selected fragments were confined to SNVs in plasma that match the tumor-informed mutation compendium
		Healthy control	FALSE	CTRL-238	30065	N/A	cfDNA SNV artifacts that have passed quality filters
		Healthy control	FALSE	CTRL-210	30065	N/A	cfDNA SNV artifacts that have passed quality filters
		Healthy control	FALSE	CTRL-221	30065	N/A	cfDNA SNV artifacts that have passed quality filters
		Healthy control	FALSE	CTRL-205	30065	N/A	cfDNA SNV artifacts that have passed quality filters
		Healthy control	FALSE	CTRL-216	30065	N/A	cfDNA SNV artifacts that have passed quality filters
		Healthy control	FALSE	CTRL-235	30065	N/A	cfDNA SNV artifacts that have passed quality filters
	Held-out test fragments	Melanoma	TRUE	MEL-137_B ∩ MEL-137_A	71152	0.1	True label in melanoma is the intersection of SNV fragments called using Mutect2 from two high burden plasma samples from the same patient (MEL-137) at the pretreatment ('A') and Week 1 timepoint ('B'). The intersection of the 2 plasma samples is performed to increase specificity for true ctDNA mutations in the positive label set
		Healthy control	FALSE	CTRL-201	35576	N/A	cfDNA SNV artifacts that have passed quality filters
		Healthy control	FALSE	CTRL-232	35576	N/A	cfDNA SNV artifacts that have passed quality filters
NSCLC (tumor-informed)	Training fragments	NSCLC	TRUE	NSCLC-206	77178	0.14	SNV mutation calling was performed on matched tumor and PBMC samples using the NYGC somatic mutation calling pipeline. Fragments used in training were confined to SNVs in plasma that match the tumor-informed mutation compendium. ctDNA SNVs were downsampled to ensure equal fragment contribution from all true label samples
		NSCLC	TRUE	NSCLC-231	77178	0.15	SNV mutations called via consensus mutation detection directly in high burden plasma with use of matched normal
		NSCLC	TRUE	NSCLC-234	77178	0.08	SNV mutations called via consensus mutation detection directly in high burden plasma with use of matched normal
		NSCLC	TRUE	NSCLC-236	77178	0.15	SNV mutations called via consensus mutation detection directly in high burden plasma with use of matched normal
		Healthy control	FALSE	CTRL-224	61743	N/A	cfDNA SNV artifacts that have passed quality filters
		Healthy control	FALSE	CTRL-212	61743	N/A	Randomly subsampled post-filter cfDNA SNV from plasma SNV pileup designed to match true label fragment corpus size with equal contribution from false label samples. Germline is excluded through variant allele frequency filter (<0.2).
		Healthy control	FALSE	CTRL-214	61743	N/A	Randomly subsampled post-filter cfDNA SNV from plasma SNV pileup designed to match true label fragment corpus size with equal contribution from false label samples. Germline is excluded through variant allele frequency filter (<0.2).
		Healthy control	FALSE	CTRL-232	61743	N/A	Randomly subsampled post-filter cfDNA SNV from plasma SNV pileup designed to match true label fragment corpus size with equal contribution from false label samples. Germline is excluded through variant allele frequency filter (<0.2).
		Healthy control	FALSE	CTRL-236	61743	N/A	Randomly subsampled post-filter cfDNA SNV from plasma SNV pileup designed to match true label fragment corpus size with equal contribution from false label samples. Germline is excluded through variant allele frequency filter (<0.2).
	Held-out validation fragments	NSCLC	TRUE	NSCLC-145	7879	0.04	SNV mutation calling was performed on matched tumor and PBMC samples using the NYGC somatic mutation calling pipeline. Selected fragments were confined to SNVs in plasma that match the tumor-informed mutation compendium
		NSCLC	TRUE	NSCLC-133	7879	0.05	SNV mutation calling was performed on matched tumor and PBMC samples using the NYGC somatic mutation calling pipeline. Selected fragments were confined to SNVs in plasma that match the tumor-informed mutation compendium
		Healthy control	FALSE	CTRL-217	7879	N/A	cfDNA SNV artifacts that have passed quality filters
		Healthy control	FALSE	CTRL-235	7879	N/A	cfDNA SNV artifacts that have passed quality filters
	Held-out test fragments	SCLC	TRUE	SC-128_0w	62674	0.25	SNV mutations called via consensus mutation detection directly in high burden plasma with use of matched normal
		NSCLC	TRUE	NSCLC-230	62674	0.12	SNV mutations called via consensus mutation detection directly in high burden plasma with use of matched normal
		Healthy control	FALSE	CTRL-201	62674	N/A	cfDNA SNV artifacts that have passed quality filters
		Healthy control	FALSE	CTRL-231	62674	N/A	cfDNA SNV artifacts that have passed quality filters
NSCLC (plasma-only)	Training fragments	NSCLC	TRUE	NSCLC-206	40536	0.14	SNV mutation calling was performed on matched tumor and PBMC samples using the NYGC somatic mutation calling pipeline. Fragments used in training were confined to SNVs in plasma that match the tumor-informed mutation compendium. ctDNA SNVs were downsampled to ensure equal fragment contribution from all true label samples
		NSCLC	TRUE	NSCLC-231	40536	0.15	SNV mutations called via consensus mutation detection directly in high burden plasma with use of matched normal
		NSCLC	TRUE	NSCLC-234	40536	0.08	SNV mutations called via consensus mutation detection directly in high burden plasma with use of matched normal
		NSCLC	TRUE	NSCLC-236	40536	0.15	SNV mutations called via consensus mutation detection directly in high burden plasma with use of matched normal
		Healthy control	FALSE	CTRL-224	32429	N/A	cfDNA SNV artifacts that have passed quality filters
		Healthy control	FALSE	CTRL-212	32429	N/A	cfDNA SNV artifacts that have passed quality filters
		Healthy control	FALSE	CTRL-214	32429	N/A	cfDNA SNV artifacts that have passed quality filters
		Healthy control	FALSE	CTRL-232	32429	N/A	cfDNA SNV artifacts that have passed quality filters
		Healthy control	FALSE	CTRL-236	32429	N/A	cfDNA SNV artifacts that have passed quality filters
	Held-out validation fragments	NSCLC	TRUE	NSCLC-45_A	7131	0.04	SNV mutation calling was performed on matched tumor and PBMC samples using the NYGC somatic mutation calling pipeline. Selected fragments were confined to SNVs in plasma that match the tumor-informed mutation compendium
		NSCLC	TRUE	NSCLC-33_A	7131	0.05	SNV mutation calling was performed on matched tumor and PBMC samples using the NYGC somatic mutation calling pipeline. Selected fragments were confined to SNVs in plasma that match the tumor-informed mutation compendium
		Healthy control	FALSE	CTRL-217	7131	N/A	cfDNA SNV artifacts that have passed quality filters
		Healthy control	FALSE	CTRL-235	7131	N/A	cfDNA SNV artifacts that have passed quality filters
	Held-out test fragments	SCLC	TRUE	SCLC-128_0w	35576	0.25	SNV mutations called via consensus mutation detection directly in high burden plasma with use of matched normal
		NSCLC	TRUE	NSCLC-230	35576	0.12	SNV mutations called via consensus mutation detection directly in high burden plasma with use of matched normal
		Healthy control	FALSE	CTRL-201	35576	N/A	cfDNA SNV artifacts that have passed quality filters
		Healthy control	FALSE	CTRL-231	35576	N/A	cfDNA SNV artifacts that have passed quality filters
CRC	see Restricted Table 1 for CRC patients used in model training (see Data Availbility Statement for access details)
Training and validation performance
Cancer Type	Data Set Type	F1 (%)	Accuracy (%)	AUC (%)
Melanoma	Training fragments	90.5	90.5	96.1
	Held-out validation fragments	88.6	88.8	95.2
	Held-out test fragments	88.4	88.5	94.97
NSCLC (tumor-informed)	Training fragments	81.3	81.3	89.5
	Held-out validation fragments	82.8	82.7	90.5
	Held-out test fragments	79.1	79.4	87.6
NSCLC (plasma-only)*	Training fragments	79.25	79.6	87.7
	Held-out validation fragments	80.2	80.3	88.4
	Held-out test fragments	77.6	78.3	86.4
CRC	Training fragments	85.6	85.2	93.2
	Held-out validation fragments	84.9	84.3	92.5
	Held-out test fragments	84.23	83.8	92.2
*NSCLC plasma-only model is used for de novo mutation calling in small cell lung cancer plasma samples. The model differs from the tumor-informed NSCLC model in that the de novo model enforces paired read mutation concordance (mutation is present on both reads of a read pair) while the tumor-informed model does not

## Sheet: Supplementary Table 2 
Model Type	Filters applied
Cutaneous melanoma	Mean read base quality ≥ 10
	Read depth ≥ 10
	Variant base quality ≥ 25
	40bp ≤ Fragment length ≤ 240
	Variant allele frequency ≤ 0.2 unless iChorCNA est. TF > 0.2
	Variant present on paired, overlapping reads
	Feature Used	svROC	Source	ENCODE identifier	Interval size
	Number of low quality bases (BQ <20) on Read 1	0.504998	Alignment file	Not applicable	Not applicable
	Primary Melanocyte H3K27ac	0.590786	ENCODE	ENCFF449ZJA	100Kb
	Primary Melanocyte H3K27me3	0.561887	ENCODE	ENCFF653ZQK	100Kb
	Primary Melanocyte H3K36me3	0.627994	ENCODE	ENCFF374UAV	100Kb
	Primary Melanocyte H3K4me1	0.640657	ENCODE	ENCFF462CRG	100Kb
	Astrocyte H3K4me2	0.61672	ENCODE	ENCFF871OQF	100Kb
	PBMC H3K4me3	0.510223	ENCODE	ENCFF513BFG	100Kb
	PBMC H3K9ac	0.611768	ENCODE	ENCFF072IGM	100Kb
	CD4 T-cell H3K9me3	0.577221	ENCODE	ENCFF616YFF	100Kb
	Primary Melanocyte H3K9me3	0.503171	ENCODE	ENCFF613SAA	100Kb
	Umbilical Vein CTCF TF Binding	0.584826	ENCODE	ENCFF209BDU	100Kb
	Primary Melanocyte DNase Hypersensitivity	0.640204	ENCODE	ENCFF454SUH	200Kb
	Melanocyte RNA Expression	0.639534	ENCODE	ENCFF864WZG	100Kb
	Variant on coding strand	0.511677	Haradhvala et al.³	Not applicable	10Kb
	Replication timing	0.593514	Haradhvala et al.³	Not applicable	10Kb
	Variant on template strand	0.513513	Haradvalla et al.³	Not applicable	10Kb
	Transcription direction (from 3' end)	0.529763	Haradvalla et al.³	Not applicable	10Kb
	Transcription direction (from 5' end)	0.528316	Haradvalla et al.³	Not applicable	10Kb
	Mean RNA Expression	0.623159	Haradvalla et al.³	Not applicable	10Kb
	T-cell Hi-C compartment	0.595841	HI-C SNIPER²	Not applicable	Not applicable
	Plasma WGS sequencing error density	0.526172	Internal data	Not applicable	20Kb
	Primary Melanocyte PCAWG SNV mutation density	0.693508	PCAWG⁴	Not applicable	20Kb
	Primary Melanocyte chromHMM annotations (Chromatin State)	0.62342	RegulomeDB	TSTFF372537	Not applicable
	Melanoma ATAC-seq accessibiilty	0.616856	TCGA¹	Not applicable	500Kb
NSCLC	Filters Applied
	Mean read base quality ≥ 10
	Read depth ≥ 10
	Variant base quality ≥ 25
	40bp ≤ Fragment length ≤ 240
	Variant allele frequency ≤ 0.2
	If de novo (non-tumor-informed): Variant present on paired, overlapping reads
	Feature Used	svROC	Source	ENCODE identifier	Interval size
	Number of low quality bases (BQ <20) on R1	0.706455	Alignment file	Not applicable	Not applicable
	Trophoblast H3K27ac	0.628475	ENCODE	ENCFF543JKQ	1Mb
	Breast Epithelium H3K36me3	0.516341	ENCODE	ENCFF046ZVO	500Kb
	Bronchial Epithelial Cell H3K36me3	0.621939	ENCODE	ENCFF743JIC	1Mb
	Keratinocyte H3K4me1	0.637172	ENCODE	ENCFF040MAX	500Kb
	Keratinocyte H3K4me2	0.636439	ENCODE	ENCFF049LTK	1Mb
	Foreskin Fibroblast H3K4me3	0.639579	ENCODE	ENCFF955FBX	1Mb
	Neuron H9 H3K9me3	0.581359	ENCODE	ENCFF169TUP	500Kb
	Suprapubic Skin H3K9me3	0.570072	ENCODE	ENCFF993GFH	500Kb
	Lung fibroblast CTCF TF Binding	0.586666	ENCODE	ENCFF892QTE	1Mb
	Lung DNase Hypersensitivity	0.665076	ENCODE	ENCFF690UKD	1Mb
	Lung RNA Expression	0.628747	ENCODE	ENCFF967XNR	1Mb
	Variant on coding strand	0.510783	Haradhvala et al.³	Not applicable	10Kb
	Mean RNA Expression	0.675246	Haradhvala et al.³	Not applicable	10Kb
	Replication timing	0.594134	Haradhvala et al.³	Not applicable	10Kb
	Variant on template strand	0.51342	Haradvalla et al.³	Not applicable	10Kb
	Transcription direction(3' end)	0.537006	Haradvalla et al.³	Not applicable	10Kb
	Transcription direction(5' end)	0.542629	Haradvalla et al.³	Not applicable	10Kb
	T-cell Hi-C compartment	0.665814	HI-C SNIPER²	Not applicable	Not applicable
	Lung PCAWG mutation density	0.66831	PCAWG⁴	Not applicable	20Kb
	Lung chromHMM Regions (Chromatin State)	0.590246	RegulomeDB	TSTFF258425	Not applicable
	Lung ATAC seq	0.674119	TCGA¹	Not applicable	500Kb
CRC	Filters Applied
	Mean read base quality ≥ 10
	Read depth ≥ 10
	Variant base quality ≥ 25
	40bp ≤ Fragment length ≤ 240
	Variant allele frequency ≤ 0.2
	Feature Used	svROC	Source	ENCODE identifier	Interval size
	R1 # of low quality bases (BQ <20)	0.543486	Alignment file	Not applicable	Not applicable
	Colon chromHMM Regions (Chromatin State)	0.599417	ENCODE	ENCFF885VLH	Not applicable
	Colon RNA Expression	0.603296	ENCODE	ENCFF329ENM	1Mb
	Prostate Epithelial CTCF TF Binding	0.546231	ENCODE	ENCFF608KCO	500Kb
	Small intestine H3K36me3	0.598059	ENCODE	ENCFF674FLQ	500Kb
	PBMC H3K4me1	0.598243	ENCODE	ENCFF581RRW	500Kb
	Thyroid Gland H3K36me3	0.515248	ENCODE	ENCFF527VVQ	500Kb
	Human vcap H3K27ac	0.577341	ENCODE	ENCFF458HWQ	1Mb
	Variant on coding strand	0.511375	Haradhvala et al.³	Not applicable	10Kb
	Variant on template strand	0.510769	Haradhvala et al.³	Not applicable	10Kb
	Transcription direction(from 3')	0.526717	Haradhvala et al.³	Not applicable	10Kb
	Transcription direction(from 5')	0.528808	Haradhvala et al.³	Not applicable	10Kb
	Replication timing	0.558472	Haradhvala et al.³	Not applicable	10Kb
	Mean RNA Expression	0.63651	Haradhvala et al.³	Not applicable	10Kb
	T-cell Hi-C compartment	0.630218	HI-C SNIPER²	Not applicable	10Kb
	Colon PCAWG mutational density	0.600675	PCAWG⁴	Not applicable	20Kb
	Colon ATAC seq	0.629497	TCGA¹	Not applicable	500Kb
	¹Corces MR, Granja JM, Shams S, et al. The chromatin accessibility landscape of primary human cancers. Science. 2018;362(6413). doi:10.1126/science.aav1898
	²Xiong K, Ma J. Revealing Hi-C subcompartments by imputing inter-chromosomal chromatin interactions. Nat Commun. 2019;10(1):5069
	³Haradhvala NJ, Polak P, Stojanov P, et al. Mutational strand asymmetries in cancer genomes reveal mechanisms of DNA damage and repair. Cell. 2016;164(3):538-549.
	⁴Gerstung M, Jolly C, Leshchiner I, et al. The evolutionary history of 2,658 cancers. Nature. 2020;578(7793):122-128.
	See Methods section for rational for inclusion for feature categories

## Sheet: Supplementary Table 3
Sample	Model	Accuracy	Precision	Recall	F1	AUC	Brier	Computational time (model training)
MEL-05_B (Training)	Fragment CNN	89.7	88.8	90.8	89.8	95.3	7.9	416.8
	Regional Features Gradient Boosting Model	90	87.9	92.8	90.3	96.7	11.4	71.7
	Regional Features MLP	66.4	64.6	72.7	68.4	72.2	21.3	94
	Regional Features Random Forest	80.9	78.6	85	81.7	89.6	14.9	14.4
	Simple Features MLP	89.7	87.8	92.2	90	95.4	7.9	98.6
	Simple Features Gradient Boosting Model	88.1	86	90.9	88.4	94.4	9.1	79.5
	Simple Features Random Forest	92.6	90.7	94.9	92.8	97.6	5.9	10.8
	MRD-EDGESNV ensemble	90.3	90.1	90.6	90.3	96	7.4	430.3
MEL-100 (Validation)	Fragment CNN	88	88.8	86.9	87.8	94.4	9.1
	Regional Features Gradient Boosting Model	59.7	61.6	51.2	55.9	64.9	23.9
	Regional Features MLP	62.3	62.3	62.5	62.4	67	22.8
	Regional Features Random Forest	60.1	61.7	53.4	57.2	65.2	23.7
	Simple Features MLP	88.4	88.1	88.9	88.5	94.6	8.8
	Simple Features Gradient Boosting Model	86.6	86.6	86.6	86.6	93.3	10.1
	Simple Features Random Forest	87.9	88.8	86.8	87.8	93.7	9.5
	MRD-EDGESNV ensemble	88.9	90.5	86.9	88.6	95.2	8.3
MEL-137_B (Test)	Fragment CNN	87	87.6	86.2	86.9	93.8	9.8
	Regional Features Gradient Boosting Model	65.5	68.1	58.3	62.8	71.9	21.6
	Regional Features MLP	64.1	63.2	67.7	65.3	69	22.2
	Regional Features Random Forest	64.6	65.8	60.9	63.3	70.6	21.9
	Simple Features MLP	87.6	86.7	88.8	87.7	94.2	9.3
	Simple Features Gradient Boosting Model	85.7	84.8	87	85.9	93	10.5
	Simple Features Random Forest	87.3	88	86.6	87.2	93.4	9.8
	MRD-EDGESNV ensemble	88.3	89.2	87.2	88.2	94.9	8.7

## Sheet: Supplementary Table 4
in silico TF admixtures
SNV or CNV	Cancer Type	High TF sample	Low TF / control sample	Highest mix fraction	Lowest mix fraction	Tumor Aneuploidy (if CNV)	Replicates	Coverage	TF (iChorCNA)
SNV	Melanoma	MEL-100	CTRL-216	10⁻³	10⁻⁷		20	16X	0.06
SNV	SCLC	SC-128_0w	CTRL-216	10⁻³	10⁻⁶		20	25X	0.25
CNV	NSCLC	NSCLC-45_A	CTRL-206	10⁻³	10⁻⁶	1.6 Gb	25	40X	0.08
CNV	Melanoma	MEL-12_A (pretreatment)	MEL-12_D (posttreatment)	10⁻³	10⁻⁶	1.6 Gb	25	30X	0.15
*see Restricted Table 4 for CRC samples used in in silico admixtures (see Data Availability Statement for access details)
Experimental TF admixtures
SNV or CNV	Cancer Type	High TF sample	Low TF / control sample	Highest mix fraction	Lowest mix fraction	Tumor Aneuploidy (if CNV)	Replicates	Coverage	TF (iChorCNA)
SNV	Melanoma	MSK-137_A	Donor plasma	10⁻³	10⁻⁶		2	Varies, see Supplementary Table 5	0.13
Experimental TF admixture Z scores
Replicate	Mixed tumor fraction	MRD-EDGESNV Z Score	MRDetectSNV Z Score
Replicate 1	0	-0.24	3.3
Replicate 2	0	-0.36	-0.15
Replicate 1	1*10-6	4.03	8.79
Replicate 2	1*10-6	3.62	1.5
Replicate 1	1*10-5	7.69	7.17
Replicate 2	1*10-5	4.87	0.25
Replicate 1	1*10-4	37.16	24.04
Replicate 2	1*10-4	35.12	16.21
Replicate 1	1*10-3	263.73	196.34
Replicate 2	1*10-3	253.95	140.3
Z score discrimination between ctDNA detected in experimental plasma replicates (Replicate 1 and Replicate 2) from the patient MEL-137 and downsampled TF=0 replicates (n=30, 15 downsampled alignment files from 2 TF=0 replicates)

## Sheet: Supplementary Table 5
Plasma WGS sequencing metrics		Cohorts included	HiSeq CRC
			High-Burden NSCLC
			Neoadjuvant ICI and SBRT NSCLC
			Small Cell Lung Cancer
			HiSeq NSCLC
			Tumor-informed melanoma
			Adaptive Dosing Melanoma
			Conventional Immunotherapy melanoma
			Experimental melanoma mixing study
			TNBC
			NYGC controls
			HiSeq controls
			HiSeq PON
			NovaSeq plasma reference
		Restricted access cohorts (see Restricted Table 5)	Stage III NovaSeq CRC
			Adenoma and pT1 lesions
			High-Burden CRC
			Aarhus controls
Colorectal cancer and premalignant adenomas
HiSeq CRC		pre sequencing QC								sequencing metrics			QC metrics
Patient ID	Timepoint	Blood Collection Tube	Sequencing Platform	Sequencing Location	Extraction Kit	Total Mass (ng)	library prep kit	# of PCR cycles	library mass (ng)	DNA Extraction Date	Sequencing Date	Library Prep Date	Total Reads	Duplication Percentage	Mean Coverage	Median Insert Size (bp)	Autocorrelation	Conpair Concordance	Notes
CRC 1	preoperative	Streck	Illumina HiSeq X	NYGC	Omega	12	Kapa Hyper	5	#N/A	N/A	N/A	N/A	816639842	0.095973	24.6185	175	0.0858614	0.9971
CRC 2	preoperative	Streck	Illumina HiSeq X	NYGC	Omega	16.38	Kapa Hyper	5	1.45344e+06	N/A	2019-05-22	2019-04-15	908560590	0.111401	25.7961	170	0.059988	0.9971
CRC 3	preoperative	Streck	Illumina HiSeq X	NYGC	Omega	11.7	Kapa Hyper	5	1.92661e+06	N/A	2019-05-22	2019-04-15	1053649118	0.113597	30.8735	172	0.0399083	0.9905
CRC 4	preoperative	Streck	Illumina HiSeq X	NYGC	Omega	17.67	Kapa Hyper	5	1.27001e+06	N/A	2019-05-22	2019-04-15	798247916	0.104203	23.0217	171	0.0855362	0.9974
CRC 5	preoperative	Streck	Illumina HiSeq X	NYGC	Omega	12.57	Kapa Hyper	5	913126	N/A	2019-05-22	2019-04-15	945185212	0.124307	26.5866	170	0.120294	0.9977
CRC 6	preoperative	Streck	Illumina HiSeq X	NYGC	Omega	9.33	Kapa Hyper	5	1.20696e+06	N/A	2019-05-22	2019-04-15	908697438	0.117628	24.6819	169	0.0652221	0.9974
CRC 7	preoperative	Streck	Illumina HiSeq X	NYGC	Omega	96.9	Kapa Hyper	5	674457	N/A	2019-05-22	2019-04-15	725096004	0.108039	20.028	170	0.0593949	0.9958
CRC 8	preoperative	Streck	Illumina HiSeq X	NYGC	Omega	6.57	Kapa Hyper	5	813854	N/A	2019-05-22	2019-04-15	821142200	0.124358	22.877	170	0.0404541	0.9969
CRC 9	preoperative	Streck	Illumina HiSeq X	NYGC	Omega	9.93	Kapa Hyper	5	997375	N/A	2019-05-22	2019-04-15	940751272	0.119415	25.3787	169	0.0515381	0.9967
CRC 10	preoperative	Streck	Illumina HiSeq X	NYGC	Omega	28.32	Kapa Hyper	5	1.1338e+06	N/A	2019-05-22	2019-04-15	780273274	0.11136	21.8952	170	0.0613834	0.996
CRC 11	preoperative	Streck	Illumina HiSeq X	NYGC	Omega	16.83	Kapa Hyper	5	733663	N/A	2019-05-22	2019-04-15	940437236	0.107023	26.8659	171	0.0595714	0.9966
CRC 12	preoperative	Streck	Illumina HiSeq X	NYGC	Omega	8.3	Kapa Hyper	5	855626	N/A	2019-05-22	2019-04-15	769176974	0.116378	20.8604	168	0.0538212	0.9966
CRC 13	preoperative	Streck	Illumina HiSeq X	NYGC	Omega	51	Kapa Hyper	5	457687	N/A	2019-05-22	2019-04-15	755868562	0.117542	21.2203	172	0.0643296	0.9952
CRC 14	preoperative	Streck	Illumina HiSeq X	NYGC	Omega	23.43	Kapa Hyper	5	#N/A	N/A	N/A	N/A	863781574	0.10241	24.872	171	0.0561332	0.9966
CRC 15	preoperative	Streck	Illumina HiSeq X	NYGC	Omega	65.4	Kapa Hyper	5	#N/A	N/A	N/A	N/A	900629240	0.106115	25.9076	171	0.0763658	0.9976
CRC 16	preoperative	Streck	Illumina HiSeq X	NYGC	Omega	90	Kapa Hyper	5	1.88698e+06	N/A	2019-05-22	2019-04-15	824739478	0.101486	23.8966	171	0.0721882	0.9974
CRC 17	preoperative	Streck	Illumina HiSeq X	NYGC	Omega	7.38	Kapa Hyper	5	798621	N/A	2019-05-22	2019-04-15	808557732	0.104325	23.3905	171	0.0618302	0.9975
CRC 18	preoperative	Streck	Illumina HiSeq X	NYGC	Omega	28.47	Kapa Hyper	5	1.58368e+06	N/A	2019-05-22	2019-04-15	854006528	0.108961	24.311	172	0.0531407	0.9966
CRC 19	preoperative	Streck	Illumina HiSeq X	NYGC	Omega	5.97	Kapa Hyper	5	751486	N/A	2019-05-22	2019-04-15	772868802	0.099711	23.1534	173	0.061851	0.9973
CRC 1	postoperative	Streck	Illumina HiSeq X	NYGC	Omega	5.34	Kapa Hyper	5	507169	N/A	2019-05-22	2019-04-15	770938126	0.121448	22.111	176	0.0633926	0.9963
CRC 2	postoperative	Streck	Illumina HiSeq X	NYGC	Omega	18.27	Kapa Hyper	5	1.2488e+06	N/A	2019-05-22	2019-04-15	869179756	0.107608	25.73	176	0.0601191	0.9973
CRC 3	postoperative	Streck	Illumina HiSeq X	NYGC	Omega	123	Kapa Hyper	5	2.29773e+06	N/A	2019-05-22	2019-04-15	847181516	0.119974	26.1855	177	0.021441	0.9885
CRC 4	postoperative	Streck	Illumina HiSeq X	NYGC	Omega	17.61	Kapa Hyper	5	1.09009e+06	N/A	2019-05-22	2019-04-15	840980694	0.115477	23.5958	172	0.0489065	0.9971
CRC 5	postoperative	Streck	Illumina HiSeq X	NYGC	Omega	29.7	Kapa Hyper	5	1.46597e+06	N/A	2019-05-22	2019-04-15	903867160	0.110798	25.5676	171	0.0845782	0.9982
CRC 6	postoperative	Streck	Illumina HiSeq X	NYGC	Omega	5.61	Kapa Hyper	5	445394	N/A	2019-05-22	2019-04-15	904966720	0.126971	26.3003	177	0.0453696	0.9976
CRC 7	postoperative	Streck	Illumina HiSeq X	NYGC	Omega	213.6	Kapa Hyper	5	274012	N/A	2019-05-22	2019-04-15	892583866	0.13775	24.4739	175	0.0545913	0.9969
CRC 8	postoperative	Streck	Illumina HiSeq X	NYGC	Omega	15.54	Kapa Hyper	5	1.52417e+06	N/A	2019-05-22	2019-04-15	960949416	0.119754	27.6705	175	0.031962	0.997
CRC 9	postoperative	Streck	Illumina HiSeq X	NYGC	Omega	81.9	Kapa Hyper	5	256261	N/A	2019-05-22	2019-04-15	963542264	0.135544	28.7686	183	0.0699848	0.9971
CRC 10	postoperative	Streck	Illumina HiSeq X	NYGC	Omega	38.4	Kapa Hyper	5	770104	N/A	2019-05-22	2019-04-15	798112904	0.097382	24.4496	178	0.0423671	0.9965
CRC 11	postoperative	Streck	Illumina HiSeq X	NYGC	Omega	13.65	Kapa Hyper	5	1.21352e+06	N/A	2019-05-22	2019-04-15	935025126	0.120616	28.1529	180	0.0717253	0.9969
CRC 12	postoperative	Streck	Illumina HiSeq X	NYGC	Omega	7.47	Kapa Hyper	5	801642	N/A	2019-05-22	2019-04-15	812057884	0.118596	23.1825	175	0.0521459	0.9974
CRC 13	postoperative	Streck	Illumina HiSeq X	NYGC	Omega	87.6	Kapa Hyper	5	2.83883e+06	N/A	2019-05-22	2019-04-15	902845352	0.128262	26.605	175	0.102048	0.9963
CRC 14	postoperative	Streck	Illumina HiSeq X	NYGC	Omega	11.94	Kapa Hyper	5	1.16156e+06	N/A	2019-05-22	2019-04-15	845667668	0.109462	24.0758	172	0.0595615	0.9974
CRC 15	postoperative	Streck	Illumina HiSeq X	NYGC	Omega	17.88	Kapa Hyper	5	1.14707e+06	N/A	2019-05-22	2019-04-15	843488952	0.107199	24.4221	174	0.0503353	0.9971
CRC 16	postoperative	Streck	Illumina HiSeq X	NYGC	Omega	34.8	Kapa Hyper	5	2.02296e+06	N/A	2019-05-22	2019-04-15	792268896	0.123464	22.4363	173	0.0582812	0.9973
CRC 17	postoperative	Streck	Illumina HiSeq X	NYGC	Omega	8.73	Kapa Hyper	5	1.07152e+06	N/A	2019-05-22	2019-04-15	893632664	0.115229	25.3526	173	0.0597307	0.9974
CRC 18	postoperative	Streck	Illumina HiSeq X	NYGC	Omega	9.06	Kapa Hyper	5	803787	N/A	2019-05-22	2019-04-15	853535608	0.120926	24.5869	175	0.0383443	0.9971
CRC 19	postoperative	Streck	Illumina HiSeq X	NYGC	Omega	8.73	Kapa Hyper	5	753097	N/A	2019-05-22	2019-04-15	734760978	0.098453	21.9749	176	0.0526509	0.9974
* previously reported in Zviran et al. Nature Med 2020
Non-small cell and small cell lung cancer
High-Burden NSCLC Plasma		pre sequencing QC								sequencing metrics			QC metrics
Patient ID	Timepoint	Blood Collection Tube	Sequencing Platform	Sequencing Location	Extraction Kit	Total Mass (ng)	library prep kit	# of PCR cycles	library mass (mM)	DNA Extraction Date	Sequencing Date	Library Prep Date	Total Reads	Duplication Percentage	Mean Coverage	Median Insert Size (bp)	Autocorrelation	Conpair Concordance	Notes
NSCLC-231	metastatic / high-burden	Streck	Illumina NovaSeq v1.0 chemistry	NYGC	Omega	16.39	KAPA Hyper PCR+ cfDNA	#NAME?	360721	N/A	2021-07-08	N/A	2641223586	0.270474	56.6583	173	0.0186732	0.9064	NSCLC-231
NSCLC-236	metastatic / high-burden	Streck	Illumina NovaSeq v1.5 chemistry	NYGC	Omega	100.34	KAPA Hyper PCR+ cfDNA	#NAME?	1.19063e+06	N/A	N/A	N/A	1171590296	0.113149	31.4376	167	0.0157019	0.9967	NSCLC-236
NSCLC-234	metastatic / high-burden	Streck	Illumina NovaSeq v1.0 chemistry	NYGC	Omega	38.64	KAPA Hyper PCR+ cfDNA	#NAME?	1.37133e+06	2022-01-27	2022-02-09	2022-02-24	1459238754	17.0645	34.3957	169	0.0287494	0.9967	NSCLC-234
NSCLC-206	metastatic / high-burden	Streck	Illumina NovaSeq v1.0 chemistry	NYGC	Omega	156.902	KAPA Hyper PCR+ cfDNA	#NAME?	1632028	N/A	N/A	N/A	977814394	6.6508	27.0279	178	0.0364548	0.9638	NSCLC-206
NSCLC-230	metastatic / high-burden	Streck	Illumina NovaSeq v1.0	NYGC	Omega	37.8	KAPA Hyper PCR+ cfDNA	6	1.79382e+06	2020-07-22	2020-07-30	2020-08-19	2285206850	8.4441	57.7808	169	0.0444111	0.9984	NSCLC-230
									*library mass capped at 25 ng
Neoadjuvant ICI and SBRT NSCLC		pre sequencing QC								sequencing metrics			QC metrics
Patient ID	Timepoint	Blood Collection Tube	Sequencing Platform	Sequencing Location	Extraction Kit	Total Mass (ng)	library prep kit	# of PCR cycles	library mass (mM)	DNA Extraction Date	Sequencing Date	Library Prep Date	Total Reads	Duplication Percentage	Mean Coverage	Median Insert Size (bp)	Autocorrelation	Conpair Concordance	Notes
NSCLC-18_A	Pretreatment	Streck	Illumina NovaSeq v1.0 chemistry	NYGC	Omega	13.416	KAPA Hyper PCR+ cfDNA	#NAME?	684140	2020-07-22	2020-11-12	2020-09-22	862732922	0.05462	23.8656	176	0.113713	0.9976
NSCLC-18_B	Day 3 (End SBRT)	Streck	Illumina NovaSeq v1.0 chemistry	NYGC	Omega	0	KAPA Hyper PCR+ cfDNA	#NAME?	N/A	2020-07-22	2020-11-12	2020-09-22	1095565326	0.106867	29.2348	177	0.0688516	0.9974
NSCLC-18_C	Week 4	Streck	Illumina NovaSeq v1.0 chemistry	NYGC	Omega	5.875	KAPA Hyper PCR+ cfDNA	#NAME?	462086	2020-07-22	2020-09-24	2020-09-22	1072760592	0.07522	26.9103	169	0.123046	0.9979
NSCLC-18_D	Week 6	Streck	Illumina NovaSeq v1.0 chemistry	NYGC	Omega	4.977	KAPA Hyper PCR+ cfDNA	#NAME?	1.20654e+06	2020-07-22	2020-11-12	2020-09-22	1050602518	0.073298	27.661	172	0.0809246	0.9984
NSCLC-18_E	3 months postop	Streck	Illumina NovaSeq v1.0 chemistry	NYGC	Omega	5.451	KAPA Hyper PCR+ cfDNA	#NAME?	421739	2020-07-22	2020-09-24	2020-09-22	1049891406	0.074196	28.3994	175	0.0874411	0.9982
NSCLC-24_A	Pretreatment	Streck	Illumina NovaSeq v1.0 chemistry	NYGC	Omega	15.812	KAPA Hyper PCR+ cfDNA	#NAME?	631909	2020-08-13	2020-09-24	2020-09-22	1100280036	0.062112	30.0879	176	0.110166	0.9979
NSCLC-24_B	Day 3 (End SBRT)	Streck	Illumina NovaSeq v1.0 chemistry	NYGC	Omega	16.348	KAPA Hyper PCR+ cfDNA	#NAME?	671571	2020-08-13	2020-09-24	2020-09-22	1152854524	0.063932	30.6176	173	0.0757189	0.999
NSCLC-24_C	Week 4	Streck	Illumina NovaSeq v1.0 chemistry	NYGC	Omega	N/A	KAPA Hyper PCR+ cfDNA	#NAME?	N/A	2020-07-22	2020-09-24	2020-09-22	964636006	0.067675	26.8971	176	0.0471424	0.9987
NSCLC-24_D	Week 6	Streck	Illumina NovaSeq v1.0 chemistry	NYGC	Omega	N/A	KAPA Hyper PCR+ cfDNA	#NAME?	N/A	2020-07-22	2020-11-12	2020-09-22	1023489968	0.140252	24.9965	172	0.0692766	0.9987
NSCLC-24_E	3 months postop	Streck	Illumina NovaSeq v1.0 chemistry	NYGC	Omega	4.862	KAPA Hyper PCR+ cfDNA	#NAME?	926414	2020-07-22	2020-11-12	2020-09-22	1119644788	0.100781	27.9261	171	0.045258	0.9987
NSCLC-26_A	Pretreatment	Streck	Illumina NovaSeq v1.0 chemistry	NYGC	Omega	10.36	KAPA Hyper PCR+ cfDNA	#NAME?	732352	2020-07-22	2021-04-02	2021-03-03	1352646348	0.08265	35.2686	172	0.0648747	0.9995
NSCLC-26_C	Week 4	Streck	Illumina NovaSeq v1.0 chemistry	NYGC	Omega	25.6964	KAPA Hyper PCR+ cfDNA	#NAME?	369658	2020-07-22	2021-04-02	2021-03-03	1057765454	0.088265	29.8493	180	0.0373384	0.9992
NSCLC-26_D	Week 6	Streck	Illumina NovaSeq v1.0 chemistry	NYGC	Omega	19.929	KAPA Hyper PCR+ cfDNA	#NAME?	317771	2020-07-22	2021-04-02	2021-03-03	1101484652	0.091435	31.9032	189	0.0285532	0.9981
NSCLC-26_E	3 months postop	Streck	Illumina NovaSeq v1.0 chemistry	NYGC	Omega	14.3136	KAPA Hyper PCR+ cfDNA	#NAME?	1.11561e+06	2021-07-23	2022-05-06	2021-08-18	1010750046	0.104225	28.4878	183	0.0669079	0.9987
NSCLC-27_A	Pretreatment	Streck	Illumina NovaSeq v1.0 chemistry	NYGC	Omega	6.426	KAPA Hyper PCR+ cfDNA	#NAME?	101861	2020-07-22	2020-11-12	2020-10-02	814813712	0.159671	23.4293	239	0.0891386	0.9992
NSCLC-27_C	Week 4	Streck	Illumina NovaSeq v1.0 chemistry	NYGC	Omega	3.256	KAPA Hyper PCR+ cfDNA	#NAME?	1.43146e+06	2021-07-23	2022-05-06	2021-08-18	919745806	0.122449	22.1105	169	0.080682	0.9987
NSCLC-27_D	Week 6	Streck	Illumina NovaSeq v1.0 chemistry	NYGC	Omega	19.88	KAPA Hyper PCR+ cfDNA	#NAME?	1.7044e+06	2020-07-22	2021-04-02	2021-03-03	1189947900	0.06782	31.6322	174	0.0702858	0.9987
NSCLC-27_E	3 months postop	Streck	Illumina NovaSeq v1.0 chemistry	NYGC	Omega	N/A	KAPA Hyper PCR+ cfDNA	#NAME?	N/A	2020-07-22	2020-11-12	2020-10-02	1091484034	0.157842	26.5417	172	0.0416579	0.999
NSCLC-29_A	Pretreatment	Streck	Illumina NovaSeq v1.0 chemistry	NYGC	Omega	N/A	KAPA Hyper PCR+ cfDNA	#NAME?	N/A	2020-07-22	2020-11-12	2020-10-02	2132651070	0.296756	44.2455	178	0.0413849	0.9974
NSCLC-29_B	Day 3 (End SBRT)	Streck	Illumina NovaSeq v1.0 chemistry	NYGC	Omega	4.522	KAPA Hyper PCR+ cfDNA	#NAME?	942273	2020-07-22	2022-02-24	2022-02-09	998741670	0.195274	23.7819	176	0.0173819	0.9976
NSCLC-29_C	Week 4	Streck	Illumina NovaSeq v1.0 chemistry	NYGC	Omega	13.988	KAPA Hyper PCR+ cfDNA	#NAME?	230166	2020-07-22	2022-02-24	2022-02-09	797969384	0.211924	18.345	177	0.0224967	0.9989
NSCLC-29_D	Week 6	Streck	Illumina NovaSeq v1.0 chemistry	NYGC	Omega	8.323	KAPA Hyper PCR+ cfDNA	#NAME?	480173	2020-07-22	2022-02-24	2022-02-09	542991304	0.136192	13.7061	176	0.0210889	0.9976
NSCLC-29_E	3 months postop	Streck	Illumina NovaSeq v1.0 chemistry	NYGC	Omega	7.2	KAPA Hyper PCR+ cfDNA	#NAME?	435827	2020-07-22	2022-02-24	2022-02-09	1341171640	0.185205	33.2572	180	0.0480698	0.9987
NSCLC-30_A	Pretreatment	Streck	Illumina NovaSeq v1.0 chemistry	NYGC	Omega	N/A	KAPA Hyper PCR+ cfDNA	#NAME?	N/A	2020-07-22	2021-04-02	2021-03-03	1407985134	0.128473	38.8546	198	0.309377	0.9987
NSCLC-30_C	Week 4	Streck	Illumina NovaSeq v1.0 chemistry	NYGC	Omega	N/A	KAPA Hyper PCR+ cfDNA	#NAME?	N/A	2020-07-22	2021-04-02	2021-03-03	1345292544	0.087277	36.3812	178	0.0917551	0.9992
NSCLC-30_E	3 months postop	Streck	Illumina NovaSeq v1.0 chemistry	NYGC	Omega	N/A	KAPA Hyper PCR+ cfDNA	#NAME?	N/A	2020-07-22	2021-04-02	2021-03-03	2234944888	0.120769	57.8725	176	0.12043	0.999
NSCLC-32_A	Pretreatment	Streck	Illumina NovaSeq v1.0 chemistry	NYGC	Omega	N/A	KAPA Hyper PCR+ cfDNA	#NAME?	N/A	2020-07-22	2020-11-12	2020-10-02	850830944	0.087459	25.0666	189	0.0400689	0.9987
NSCLC-32_B	Day 3 (End SBRT)	Streck	Illumina NovaSeq v1.0 chemistry	NYGC	Omega	22.6968	KAPA Hyper PCR+ cfDNA	#NAME?	934082	2020-07-22	2021-11-01	2021-08-18	1604213916	0.242786	33.1199	172	0.0461201	0.9984
NSCLC-32_C	Week 4	Streck	Illumina NovaSeq v1.0 chemistry	NYGC	Omega	4.824	KAPA Hyper PCR+ cfDNA	#NAME?	1.91116e+06	2020-07-22	2021-04-02	2021-03-03	1417081254	0.089939	35.8524	172	0.0713409	0.999
NSCLC-32_D	Week 6	Streck	Illumina NovaSeq v1.0 chemistry	NYGC	Omega	7.8256	KAPA Hyper PCR+ cfDNA	#NAME?	994062	2021-07-23	2021-11-01	2021-08-18	1183836184	0.218097	24.9163	172	0.052839	0.9995
NSCLC-32_E	3 months postop	Streck	Illumina NovaSeq v1.0 chemistry	NYGC	Omega	6.757	KAPA Hyper PCR+ cfDNA	#NAME?	321746	2020-07-22	2020-11-12	2020-10-02	796702998	0.091297	23.5044	190	0.04379	0.9995
NSCLC-33_A	Pretreatment	Streck	Illumina NovaSeq v1.0 chemistry	NYGC	Omega	6.44	KAPA Hyper PCR+ cfDNA	#NAME?	530565	2020-07-22	2021-04-02	2021-03-03	1098712216	0.083833	28.9797	173	0.101644	0.9987
NSCLC-33_C	Week 4	Streck	Illumina NovaSeq v1.0 chemistry	NYGC	Omega	6.111	KAPA Hyper PCR+ cfDNA	#NAME?	630847	2021-07-23	2022-05-06	2021-08-18	893141196	0.113276	22.0517	171	0.0584977	0.9989
NSCLC-33_D	Week 6	Streck	Illumina NovaSeq v1.0 chemistry	NYGC	Omega	6.902	KAPA Hyper PCR+ cfDNA	#NAME?	424822	2020-07-22	2021-05-18	2021-05-05	1254974520	0.127519	31.2663	175	0.0684263	0.9995
NSCLC-33_F	6 months postop	Streck	Illumina NovaSeq v1.0 chemistry	NYGC	Omega	10.298	KAPA Hyper PCR+ cfDNA	#NAME?	465472	2020-07-22	2021-04-02	2021-03-03	884153354	0.086051	23.8205	175	0.046557	0.9989
NSCLC-36_A	Pretreatment	Streck	Illumina NovaSeq v1.0 chemistry	NYGC	Omega	6.776	KAPA Hyper PCR+ cfDNA	#NAME?	498161	2020-07-22	2020-09-24	2020-09-22	1139873664	0.073459	28.8052	170	0.0415511	0.9987
NSCLC-36_C	Week 4	Streck	Illumina NovaSeq v1.0 chemistry	NYGC	Omega	13.824	KAPA Hyper PCR+ cfDNA	#NAME?	827417	2020-07-22	2020-09-24	2020-09-22	1217286780	0.069789	31.3644	171	0.0428802	0.9982
NSCLC-36_D	Week 6	Streck	Illumina NovaSeq v1.0 chemistry	NYGC	Omega	19.872	KAPA Hyper PCR+ cfDNA	#NAME?	784288	2020-07-22	2020-09-24	2020-09-22	1042536178	0.062463	27.2396	172	0.0381627	0.9987
NSCLC-36_E	3 months postop	Streck	Illumina NovaSeq v1.0 chemistry	NYGC	Omega	8.642	KAPA Hyper PCR+ cfDNA	#NAME?	370870	2020-07-22	2020-09-24	2020-09-22	2099504276	0.130258	53.5591	177	0.0571121	0.9975
NSCLC-38_A	Pretreatment	Streck	Illumina NovaSeq v1.0 chemistry	NYGC	Omega	17.485	KAPA Hyper PCR+ cfDNA	#NAME?	714868	2020-07-22	2020-09-24	2020-09-22	1141588452	0.069397	30.2878	173	0.0893559	0.9984
NSCLC-38_C	Week 4	Streck	Illumina NovaSeq v1.0 chemistry	NYGC	Omega	5.712	KAPA Hyper PCR+ cfDNA	#NAME?	372665	2020-07-22	2020-09-24	2020-09-22	997641394	0.077486	27.3809	177	0.0868458	0.9984
NSCLC-38_D	Week 6	Streck	Illumina NovaSeq v1.0 chemistry	NYGC	Omega	7.712	KAPA Hyper PCR+ cfDNA	#NAME?	444215	2020-07-22	2020-09-24	2020-09-22	982440612	0.073245	26.0199	174	0.093423	0.9984
NSCLC-38_E	3 months postop	Streck	Illumina NovaSeq v1.0 chemistry	NYGC	Omega	6.931	KAPA Hyper PCR+ cfDNA	#NAME?	430935	2020-07-22	2020-09-24	2020-09-22	1061383236	0.078617	28.5935	175	0.0725283	0.999
NSCLC-40_A	Pretreatment	Streck	Illumina NovaSeq v1.0 chemistry	NYGC	Omega	N/A	KAPA Hyper PCR+ cfDNA	#NAME?	N/A	2020-07-22	2021-04-02	2021-03-03	790545584	0.165602	18.8599	174	0.0435438	0.9987
NSCLC-40_D	Week 6	Streck	Illumina NovaSeq v1.0 chemistry	NYGC	Omega	55.002	KAPA Hyper PCR+ cfDNA	#NAME?	366641	2020-07-22	2021-04-02	2021-03-03	1049207636	0.096414	28.806	180	0.0657841	0.9984
NSCLC-40_E	3 months postop	Streck	Illumina NovaSeq v1.0 chemistry	NYGC	Omega	N/A	KAPA Hyper PCR+ cfDNA	#NAME?	N/A	2020-08-07	2021-04-02	2021-03-03	1322594304	0.086323	36.633	178	0.0843567	0.9984
NSCLC-41_A	Pretreatment	Streck	Illumina NovaSeq v1.0 chemistry	NYGC	Omega	7.9808	KAPA Hyper PCR+ cfDNA	#NAME?	328026	2020-08-07	2020-11-12	2020-09-22	1048586420	0.098756	27.4512	176	0.0665762	0.9982
NSCLC-41_C	Week 4	Streck	Illumina NovaSeq v1.0 chemistry	NYGC	Omega	6.984	KAPA Hyper PCR+ cfDNA	#NAME?	229521	2020-07-22	2020-09-24	2020-09-22	897628834	0.09194	22.6881	173	0.0834477	0.9987
NSCLC-41_D	Week 6	Streck	Illumina NovaSeq v1.0 chemistry	NYGC	Omega	14.994	KAPA Hyper PCR+ cfDNA	#NAME?	723067	2020-07-22	2020-09-24	2020-09-22	1037577312	0.067854	27.332	174	0.0449001	0.9987
NSCLC-41_E	3 months postop	Streck	Illumina NovaSeq v1.0 chemistry	NYGC	Omega	9.612	KAPA Hyper PCR+ cfDNA	#NAME?	379246	2020-08-07	2020-09-24	2020-09-22	823881698	0.070343	21.9129	175	0.0764559	0.9987
NSCLC-43_A	Pretreatment	Streck	Illumina NovaSeq v1.0 chemistry	NYGC	Omega	7.254	KAPA Hyper PCR+ cfDNA	#NAME?	575718	2020-08-07	2020-09-24	2020-09-22	1063542612	0.074743	26.7815	169	0.054786	0.9995
NSCLC-43_B	Day 3 (End SBRT)	Streck	Illumina NovaSeq v1.0 chemistry	NYGC	Omega	19.338	KAPA Hyper PCR+ cfDNA	#NAME?	547235	2020-08-07	2020-09-24	2020-09-22	1026139966	0.070138	26.6356	170	0.0587029	0.999
NSCLC-43_C	Week 4	Streck	Illumina NovaSeq v1.0 chemistry	NYGC	Omega	10.138	KAPA Hyper PCR+ cfDNA	#NAME?	N/A	2020-08-13	2020-09-24	2020-09-22	1007779566	0.066993	26.5793	170	0.0756012	0.9992
NSCLC-43_D	Week 6	Streck	Illumina NovaSeq v1.0 chemistry	NYGC	Omega	11.781	KAPA Hyper PCR+ cfDNA	#NAME?	278085	2020-08-07	2020-09-24	2020-09-22	1164233530	0.105308	28.2879	168	0.0615607	0.9992
NSCLC-43_F	6 months postop	Streck	Illumina NovaSeq v1.0 chemistry	NYGC	Omega	5.302	KAPA Hyper PCR+ cfDNA	#NAME?	N/A	2020-08-13	2020-09-24	2020-09-22	886114768	0.077295	24.0149	174	0.0675203	0.999
NSCLC-44_A	Pretreatment	Streck	Illumina NovaSeq v1.0 chemistry	NYGC	Omega	4.14	KAPA Hyper PCR+ cfDNA	#NAME?	659446	2020-08-07	2022-05-06	2022-04-12	731537956	0.167044	17.4416	172	0.101956	0.9992
NSCLC-44_C	Week 4	Streck	Illumina NovaSeq v1.0 chemistry	NYGC	Omega	13.7824	KAPA Hyper PCR+ cfDNA	#NAME?	774409	2021-07-23	2022-05-06	2021-08-18	878847168	0.107102	22.6206	173	0.104859	0.9992
NSCLC-44_D	Week 6	Streck	Illumina NovaSeq v1.0 chemistry	NYGC	Omega	11.6614	KAPA Hyper PCR+ cfDNA	#NAME?	1.40955e+06	2021-07-23	2022-05-06	2021-08-18	1023889992	0.106532	26.152	174	0.087049	0.999
NSCLC-45_A	Pretreatment	Streck	Illumina NovaSeq v1.0 chemistry	NYGC	Omega	7.755	KAPA Hyper PCR+ cfDNA	#NAME?	732649	2020-08-07	2021-04-02	2021-03-03	1297976242	0.07494	35.2183	172	0.0801075	0.9992
NSCLC-45_C	Week 4	Streck	Illumina NovaSeq v1.0 chemistry	NYGC	Omega	8.019	KAPA Hyper PCR+ cfDNA	#NAME?	N/A	2020-08-13	2021-04-02	2021-03-03	95824036	0.063341	2.42962	167	0.0191549	1
NSCLC-45_D	Week 6	Streck	Illumina NovaSeq v1.0 chemistry	NYGC	Omega	14.355	KAPA Hyper PCR+ cfDNA	#NAME?	390461	2020-08-07	2021-04-02	2021-03-03	860843746	0.098875	21.1556	170	0.0713579	0.9995
NSCLC-46_A	Pretreatment	Streck	Illumina NovaSeq v1.0 chemistry	NYGC	Omega	5.32	KAPA Hyper PCR+ cfDNA	#NAME?	405631	2020-08-13	2021-04-02	2021-03-03	602070452	0.343866	10.4633	169	0.0269132	0.9977
NSCLC-46_B	Day 3 (End SBRT)	Streck	Illumina NovaSeq v1.0 chemistry	NYGC	Omega	13.157	KAPA Hyper PCR+ cfDNA	#NAME?	738810	2021-07-23	2021-11-01	2021-08-18	1438165688	0.215037	31.1597	171	0.0895217	0.9987
NSCLC-46_C	Week 4	Streck	Illumina NovaSeq v1.0 chemistry	NYGC	Omega	13.1984	KAPA Hyper PCR+ cfDNA	#NAME?	731731	2021-07-23	2021-11-01	2021-08-18	1467625406	0.223646	31.2339	170	0.089926	0.9987
NSCLC-46_D	Week 6	Streck	Illumina NovaSeq v1.0 chemistry	NYGC	Omega	9.3225	KAPA Hyper PCR+ cfDNA	#NAME?	890298	2020-08-07	2021-05-18	2021-05-05	1009215862	0.092496	26.2731	175	0.0640765	0.9987
NSCLC-46_E	3 months postop	Streck	Illumina NovaSeq v1.0 chemistry	NYGC	Omega	7.9674	KAPA Hyper PCR+ cfDNA	#NAME?	962191	2020-08-07	2021-04-02	2021-03-03	1196273992	0.069888	31.6469	172	0.137952	0.9987
NSCLC-47_A	Pretreatment	Streck	Illumina NovaSeq v1.0 chemistry	NYGC	Omega	7.068	KAPA Hyper PCR+ cfDNA	#NAME?	411699	2020-08-07	2020-09-24	2020-09-22	924774318	0.069824	23.3074	169	0.0795747	0.9982
NSCLC-47_C	Week 4	Streck	Illumina NovaSeq v1.0 chemistry	NYGC	Omega	4.8332	KAPA Hyper PCR+ cfDNA	#NAME?	1.54289e+06	2020-08-07	2020-11-12	2020-09-22	1097313208	0.080891	27.2957	169	0.0882548	0.9974
NSCLC-47_D	Week 6	Streck	Illumina NovaSeq v1.0 chemistry	NYGC	Omega	13.2204	KAPA Hyper PCR+ cfDNA	#NAME?	1.02738e+06	2020-08-07	2020-09-24	2020-09-22	1111727490	0.067386	28.4799	172	0.0941314	0.9982
NSCLC-47_F	6 months postop	Streck	Illumina NovaSeq v1.0 chemistry	NYGC	Omega	N/A	KAPA Hyper PCR+ cfDNA	#NAME?	N/A	2020-08-07	2020-11-12	2020-09-22	867645012	0.17063	20.6825	173	0.0415371	0.9979
NSCLC-53_A	Pretreatment	Streck	Illumina NovaSeq v1.0 chemistry	NYGC	Omega	N/A	KAPA Hyper PCR+ cfDNA	#NAME?	N/A	2020-08-07	2021-04-02	2021-03-03	994256384	0.16648	24.3819	176	0.0916912	0.9992
NSCLC-53_D	Week 6	Streck	Illumina NovaSeq v1.0 chemistry	NYGC	Omega	12.138	KAPA Hyper PCR+ cfDNA	#NAME?	505454	2020-08-07	2021-04-02	2021-03-03	1024837652	0.091618	25.8665	172	0.0771476	0.9995
NSCLC-55_A	Pretreatment	Streck	Illumina NovaSeq v1.0 chemistry	NYGC	Omega	N/A	KAPA Hyper PCR+ cfDNA	#NAME?	N/A	2020-08-07	2021-04-02	2021-03-03	937736460	0.136016	25.2734	180	0.097496	0.9987
NSCLC-55_D	Week 6	Streck	Illumina NovaSeq v1.0 chemistry	NYGC	Omega	12.138	KAPA Hyper PCR+ cfDNA	#NAME?	239535	2020-08-07	2021-04-02	2021-03-03	964379086	0.109859	26.5783	182	0.0681811	0.9979
NSCLC-57_A	Pretreatment	Streck	Illumina NovaSeq v1.0 chemistry	NYGC	Omega	N/A	KAPA Hyper PCR+ cfDNA	#NAME?	N/A	2020-08-07	2020-11-12	2020-11-05	943651976	0.213956	23.1437	183	0.0489832	0.9987
NSCLC-57_C	Week 4	Streck	Illumina NovaSeq v1.0 chemistry	NYGC	Omega	5.74	KAPA Hyper PCR+ cfDNA	#NAME?	509450	2020-08-07	2021-04-02	2021-03-03	1079962658	0.092408	28.5629	175	0.095435	0.9974
NSCLC-57_D	Week 6	Streck	Illumina NovaSeq v1.0 chemistry	NYGC	Omega	7.175	KAPA Hyper PCR+ cfDNA	#NAME?	728790	2020-08-07	2021-04-02	2021-03-03	1126539322	0.078372	29.3111	174	0.0912172	0.9977
NSCLC-58_A	Pretreatment	Streck	Illumina NovaSeq v1.0 chemistry	NYGC	Omega	10.255	KAPA Hyper PCR+ cfDNA	#NAME?	401372	2020-08-07	2021-05-18	2021-05-13	928985738	0.115026	25.2107	179	0.0846384	0.9985
NSCLC-58_C	Week 4	Streck	Illumina NovaSeq v1.0 chemistry	NYGC	Omega	9.312	KAPA Hyper PCR+ cfDNA	#NAME?	390919	2020-08-07	2022-05-06	2022-03-21	999967980	0.132585	26.6444	178	0.0724647	0.9992
NSCLC-58_D	Week 6	Streck	Illumina NovaSeq v1.0 chemistry	NYGC	Omega	13.724	KAPA Hyper PCR+ cfDNA	#NAME?	446803	2020-08-07	2022-05-06	2022-03-21	1076452316	0.134103	29.2517	180	0.0671028	0.9995
NSCLC-61_A	Pretreatment	Streck	Illumina NovaSeq v1.0 chemistry	NYGC	Omega	5.369	KAPA Hyper PCR+ cfDNA	#NAME?	759224	2021-07-23	2022-05-06	2021-08-18	956125688	0.112953	25.132	177	0.113549	0.9992
NSCLC-61_D	Week 6	Streck	Illumina NovaSeq v1.0 chemistry	NYGC	Omega	7.4304	KAPA Hyper PCR+ cfDNA	#NAME?	1.11209e+06	2021-07-23	2022-05-06	2021-08-18	942981630	0.102508	22.7071	169	0.0858892	0.999
NSCLC-61_E	3 months postop	Streck	Illumina NovaSeq v1.0 chemistry	NYGC	Omega	8.8434	KAPA Hyper PCR+ cfDNA	#NAME?	1.12578e+06	2021-07-23	2022-05-06	2021-08-18	921934994	0.1064	24.111	174	0.118232	0.9995
Small Cell Lung Cancer Plasma		pre sequencing QC								sequencing metrics			QC metrics
Patient ID	Timepoint	Blood Collection Tube	Sequencing Platform	Sequencing Location	Extraction Kit	Total Mass (ng)	library prep kit	# of PCR cycles	library mass (mM)	DNA Extraction Date	Sequencing Date	Library Prep Date	Total Reads	Duplication Percentage	Mean Coverage	Median Insert Size (bp)	Autocorrelation	Conpair Concordance	Pileup Size		Notes
SC-106	Pretreatment	K2-EDTA	Illumina Novaseq v1.5	NYGC	Omega	64.26	KAPA Hyper PCR+ cfDNA	#NAME?	962950	2022-01-27	2022-03-30	2022-02-09	880677522	0.09035	28.9965	277	0.16984	0.9963	54803523
SC-106	Week 2	K2-EDTA	Illumina Novaseq v1.5	NYGC	Omega	7.532	KAPA Hyper PCR+ cfDNA	#NAME?	116868	2022-02-09	2022-05-06	2022-02-22	2136029532	0.156621	51.6557	173	0.0592652	0.9963	32609521
SC-108	Pretreatment	K2-EDTA	Illumina Novaseq v1.5	NYGC	Omega	50.76	KAPA Hyper PCR+ cfDNA	#NAME?	1.33984e+06	2022-01-27	2022-03-30	2022-02-09	671127810	0.082398	15.9994	154	0.0258667	0.9692	14964415
SC-108	Week 2	K2-EDTA	Illumina Novaseq v1.5	NYGC	Omega	145.656	KAPA Hyper PCR+ cfDNA	#NAME?	99946.8	2022-02-09	2022-04-21	2022-02-22	1173532228	0.146131	25.6205	152	0.0250815	0.9692	20416728
SC-110	Pretreatment	K2-EDTA	Illumina Novaseq v1.5	NYGC	Omega	2069.04	KAPA Hyper PCR+ cfDNA	#NAME?	837976	2022-01-27	2022-03-30	2022-02-09	742538428	0.097159	20.6443	172	0.00918874	N/A	30160858
SC-113	Pretreatment	K2-EDTA	Illumina Novaseq v1.5	NYGC	Omega	29.682	KAPA Hyper PCR+ cfDNA	#NAME?	103305	2022-01-27	2022-03-30	2022-02-09	381697420	0.1154	9.56247	171	0.0230182	N/A	11338945
SC-119	Pretreatment	K2-EDTA	Illumina Novaseq v1.5	NYGC	Omega	1201.98	KAPA Hyper PCR+ cfDNA	#NAME?	690285	2022-01-27	2022-03-30	2022-02-09	633705934	0.088994	16.7666	168	0.0225689	N/A	20504246
SC-121	Pretreatment	K2-EDTA	Illumina Novaseq v1.5	NYGC	Omega	81	KAPA Hyper PCR+ cfDNA	#NAME?	1.30262e+06	2022-01-27	2022-03-30	2022-02-09	768142542	0.089181	21.2905	175	0.00723884	N/A	26065192
SC-124	Pretreatment	K2-EDTA	Illumina Novaseq v1.5	NYGC	Omega	42.614	KAPA Hyper PCR+ cfDNA	#NAME?	240617	2022-01-27	2022-03-30	2022-02-09	385322412	0.097362	9.7356	171	0.0258988	0.9991	10921242
SC-124	Week 3	K2-EDTA	Illumina Novaseq v1.5	NYGC	Omega	49.181	KAPA Hyper PCR+ cfDNA	#NAME?	N/A	2022-02-09	2022-03-30	2022-02-22	6516649224	0.550155	78.3431	169	0.0481837	0.9991	40341358
SC-128	Pretreatment	K2-EDTA	Illumina Novaseq v1.5	NYGC	Omega	6.588	KAPA Hyper PCR+ cfDNA	#NAME?	746563	2022-01-27	2022-03-30	2022-02-09	701981122	0.088978	17.7281	167	0.0208673	0.9987	19159972
SC-128	Week 3	K2-EDTA	Illumina Novaseq v1.5	NYGC	Omega	5.17	KAPA Hyper PCR+ cfDNA	#NAME?	N/A	2022-02-09	2022-03-30	2022-02-22	1231796206	0.130682	31.8474	176	0.0255453	0.9987	34157423
SC-133	Pretreatment	K2-EDTA	Illumina Novaseq v1.5	NYGC	Omega	47.929	KAPA Hyper PCR+ cfDNA	#NAME?	339896	2022-01-27	2022-03-30	2022-02-09	771923266	0.101535	18.8131	164	0.0263828	0.9995	16545545
SC-133	Week 2	K2-EDTA	Illumina Novaseq v1.5	NYGC	Omega	11.6508	KAPA Hyper PCR+ cfDNA	#NAME?	91901.2	2022-02-09	2022-04-21	2022-02-22	1478859152	0.179391	35.0678	173	0.0456183	0.9995	24932906
SC-134	Pretreatment	K2-EDTA	Illumina Novaseq v1.5	NYGC	Omega	6.48	KAPA Hyper PCR+ cfDNA	#NAME?	665960	2022-01-27	2022-03-30	2022-02-09	721714496	0.092259	19.1128	171	0.0316754	0.9908	22177160
SC-134	Week 2	K2-EDTA	Illumina Novaseq v1.5	NYGC	Omega	19.716	KAPA Hyper PCR+ cfDNA	#NAME?	103368	2022-02-09	2022-05-06	2022-02-22	2310236724	0.157222	57.2476	168	0.038482	0.9908	51528381
SC-136	Pretreatment	K2-EDTA	Illumina Novaseq v1.5	NYGC	Omega	152.908	KAPA Hyper PCR+ cfDNA	#NAME?	332139	2022-01-27	2022-03-30	2022-02-09	351248918	0.092047	8.41443	159	0.0283951	0.982	10306401
SC-136	Week 3	K2-EDTA	Illumina Novaseq v1.5	NYGC	Omega	63.28	KAPA Hyper PCR+ cfDNA	#NAME?	89061.5	2022-02-09	2022-03-30	2022-02-22	1430396882	0.122105	35.2174	162	0.0143321	0.982	31021278
SC-31	Pretreatment	K2-EDTA	Illumina Novaseq v1.5	NYGC	Omega	26.514	KAPA Hyper PCR+ cfDNA	#NAME?	678945	2022-01-27	2022-03-30	2022-02-09	771854418	0.094664	24.6447	283	0.0229878	N/A	47803193
SC-32	Pretreatment	K2-EDTA	Illumina Novaseq v1.5	NYGC	Omega	21.114	KAPA Hyper PCR+ cfDNA	#NAME?	500670	2022-01-27	2022-03-30	2022-02-09	581132824	0.087654	16.4727	176	0.0221488	N/A	21082593
SC-38	Week 3	K2-EDTA	Illumina Novaseq v1.5	NYGC	Omega	116.746	KAPA Hyper PCR+ cfDNA	#NAME?	222253	2022-02-09	2022-03-30	2022-02-22	1273703684	0.097959	32.6227	166	0.0167357	N/A	25944808
SC-40	Pretreatment	K2-EDTA	Illumina Novaseq v1.5	NYGC	Omega	11.502	KAPA Hyper PCR+ cfDNA	#NAME?	465853	2022-01-27	2022-03-30	2022-02-09	805323662	0.118712	21.5733	176	0.0435121	0.9051	25009691
SC-40	Week 3	K2-EDTA	Illumina Novaseq v1.5	NYGC	Omega	30.51	KAPA Hyper PCR+ cfDNA	#NAME?	180852	2022-02-09	2022-04-21	2022-02-22	1290830020	0.134648	34.8643	176	0.0199983	0.9051	39835510
SC-51	Pretreatment	K2-EDTA	Illumina Novaseq v1.5	NYGC	Omega	47.644	KAPA Hyper PCR+ cfDNA	#NAME?	502632	2022-01-27	2022-03-30	2022-02-09	644115604	0.089645	17.9158	178	0.0330244	N/A	23727544
SC-71	Pretreatment	K2-EDTA	Illumina Novaseq v1.5	NYGC	Omega	39.6	KAPA Hyper PCR+ cfDNA	#NAME?	264088	2022-01-27	2022-03-30	2022-02-09	497659532	0.086541	13.3683	174	0.0282907	0.9994	19409665
SC-71	Week 3	K2-EDTA	Illumina Novaseq v1.5	NYGC	Omega	38.038	KAPA Hyper PCR+ cfDNA	#NAME?	N/A	2022-02-09	2022-03-30	2022-02-22	1714892424	0.189888	39.8066	171	0.0227545	0.9994	34359320
HiSeq NSCLC		pre sequencing QC								sequencing metrics			QC metrics
Patient ID	Timepoint	Blood Collection Tube	Sequencing Platform	Sequencing Location	Extraction Kit	Total Mass (ng)	library prep kit	# of PCR cycles	library mass (mM)	DNA Extraction Date	Sequencing Date	Library Prep Date	Total Reads	Duplication Percentage	Mean Coverage	Median Insert Size (bp)	Autocorrelation	Conpair Concordance	Notes
NSCLC-101	preoperative	Streck	Illumina HiSeq X	NYGC	Omega	11.76	Kapa Hyper	5	84.0699	N/A	N/A	N/A	715341556	0.088438	20.8149	171	0.0661117	0.9958
NSCLC-102	preoperative	Streck	Illumina HiSeq X	NYGC	Omega	11.55	Kapa Hyper	5	108.432	N/A	N/A	N/A	625627894	0.096298	18.4335	172	0.0417634	0.9962
NSCLC-103	preoperative	Streck	Illumina HiSeq X	NYGC	Omega	6.57	Kapa Hyper	5	202.567	N/A	N/A	N/A	958537242	0.099901	29.0592	174	0.0334143	0.9969
NSCLC-104	preoperative	Streck	Illumina HiSeq X	NYGC	Omega	12.68	NEXTflex Cell Free DNSCLC-1Seq Kit	10	13.28	N/A	N/A	N/A	914227798	0.37389	18.0073	171	0.0443674	99.65
NSCLC-105	preoperative	Streck	Illumina HiSeq X	NYGC	Omega	12.99	Kapa Hyper	5	121.601	N/A	N/A	N/A	653932074	0.077493	19.1198	169	0.0328725	0.9962
NSCLC-106	preoperative	Streck	Illumina HiSeq X	NYGC	Omega	8.48	NEXTflex Cell Free DNSCLC-1Seq Kit	10	41.2	N/A	N/A	N/A	928117958	0.404373	16.7989	170	0.0640246	99.51	Excluded from CNV analyses due to insufficient aneuploidy in tumor tissue. Low tumor purity obscured CNV identification
NSCLC-107	preoperative	Streck	Illumina HiSeq X	NYGC	Omega	14.04	Kapa Hyper	5	274.921	N/A	N/A	N/A	797394602	0.094305	23.2199	171	0.0615039	0.9958
NSCLC-108	preoperative	Streck	Illumina HiSeq X	NYGC	Omega	19.41	Kapa Hyper	5	365.378	N/A	N/A	N/A	931634388	0.108589	26.9107	169	0.0674579	0.9969
NSCLC-109	preoperative	Streck	Illumina HiSeq X	NYGC	Omega	12.15	Kapa Hyper	5	200.497	N/A	N/A	N/A	864072786	0.106902	25.4701	173	0.0502604	0.9963
NSCLC-110	preoperative	Streck	Illumina HiSeq X	NYGC	Omega	6.63	Kapa Hyper	5	99.54	N/A	2018-04-26	N/A	943540998	0.137448	25.7197	172	0.0822026	99.53
NSCLC-111	preoperative	Streck	Illumina HiSeq X	NYGC	Omega	1.38	Kapa Hyper	10	42.075	N/A	2018-04-26	N/A	708139176	0.197248	17.5098	171	0.0829471	99.68	Excluded from SNV analyses due to 0 high-confidence SNVs found in tumor tissue (see "Tumor / Normal somatic mutation calling." in Methods)
NSCLC-112	preoperative	Streck	Illumina HiSeq X	NYGC	Omega	19.17	Kapa Hyper	5	116.8	N/A	2018-08-23	N/A	833706132	0.948388	24.8276	174	0.0480509	99.73
NSCLC-113	preoperative	Streck	Illumina HiSeq X	NYGC	Omega	7.2	Kapa Hyper	5	269.122	N/A	N/A	N/A	871413844	0.100403	25.3363	169	0.042137	0.997
NSCLC-114	preoperative	Streck	Illumina HiSeq X	NYGC	Omega	7.26	Kapa Hyper	5	137.007	N/A	N/A	N/A	935916610	0.131861	25.8015	172	0.040419	0.9969
NSCLC-115	preoperative	Streck	Illumina HiSeq X	NYGC	Omega	10.17	Kapa Hyper	5	228.099	N/A	2019-05-22	2019-04-15	922069886	0.115221	26.4414	173	0.0549776	0.9777
NSCLC-116	preoperative	Streck	Illumina HiSeq X	NYGC	Omega	10.17	Kapa Hyper	5	149.985	N/A	N/A	N/A	926055214	0.119661	26.9761	173	0.0608258	0.997
NSCLC-117	preoperative	Streck	Illumina HiSeq X	NYGC	Omega	276.6	Kapa Hyper	5	155.446	N/A	N/A	N/A	742091880	0.083051	23.1646	177	0.0322884	0.9966
NSCLC-118	preoperative	Streck	Illumina HiSeq X	NYGC	Omega	6.09	Kapa Hyper	5	38.4735	N/A	2018-09-07	N/A	911666962	0.135183	24.0053	170	0.100788	99.72
NSCLC-119	preoperative	Streck	Illumina HiSeq X	NYGC	Omega	13.14	Kapa Hyper	5	108.4	N/A	2018-07-31	N/A	783132110	0.0966473	23.1449	175	0.0383864	99.71
NSCLC-120	preoperative	Streck	Illumina HiSeq X	NYGC	Omega	12.45	Kapa Hyper	5	69.6	N/A	2018-08-23	N/A	834418586	0.0994056	24.3103	172	0.0666926	99.67
NSCLC-121	preoperative	Streck	Illumina HiSeq X	NYGC	Omega	6.33	Kapa Hyper	5	179.269	N/A	N/A	N/A	837062064	0.103267	24.383	172	0.0479602	0.9965
NSCLC-122	preoperative	Streck	Illumina HiSeq X	NYGC	Omega	22.71	Kapa Hyper	5	136.83	N/A	N/A	N/A	809897128	0.122324	22.0784	169	0.048275	No PBMC / NA	Excluded from CNV analyses due to absence of matched normal tissue
NSCLC-123	preoperative	Streck	Illumina HiSeq X	NYGC	Omega	6.27	Kapa Hyper	5	168.289	N/A	2019-05-22	2019-04-15	910562526	0.132497	24.7675	171	0.058772	0.9966
NSCLC-124	preoperative	Streck	Illumina HiSeq X	NYGC	Omega	40.8	Kapa Hyper	5	188.977	N/A	N/A	N/A	754052356	0.095405	21.8426	171	0.0496265	0.9974
NSCLC-125	preoperative	Streck	Illumina HiSeq X	NYGC	Omega	4.72	NEXTflex Cell Free DNSCLC-1Seq Kit	10	10.44	N/A	N/A	N/A	954901980	0.363102	19.0504	170	0.0519423	99.64
NSCLC-126	preoperative	Streck	Illumina HiSeq X	NYGC	Omega	6.57	NEXTflex Cell Free DNSCLC-1Seq Kit	10	19.5	N/A	N/A	N/A	912546624	0.646184	10.9081	179	0.0620862	100
NSCLC-127	preoperative	Streck	Illumina HiSeq X	NYGC	Omega	41.7	Kapa Hyper	5	156.09	N/A	N/A	N/A	743398086	0.105852	21.9783	174	0.0309931	No PBMC / NA	Excluded from CNV analyses due to absence of matched normal tissue
NSCLC-128	preoperative	Streck	Illumina HiSeq X	NYGC	Omega	9.57	Kapa Hyper	5	303.576	N/A	N/A	N/A	783861816	0.109773	21.8027	169	0.0508731	0.997
NSCLC-129	preoperative	Streck	Illumina HiSeq X	NYGC	Omega	35.7	Kapa Hyper	5	254.736	N/A	N/A	N/A	783911670	0.09741	22.9813	170	0.058015	0.9958
NSCLC-130	preoperative	Streck	Illumina HiSeq X	NYGC	Omega	12.72	Kapa Hyper	5	219.924	N/A	N/A	N/A	784818854	0.104654	22.7946	172	0.0428258	0.9964
NSCLC-131	preoperative	Streck	Illumina HiSeq X	NYGC	Omega	NA	Kapa Hyper	5	NA	N/A	N/A	N/A	1560883482	0.155711	37.7756	171	0.0898958	99.58
NSCLC-132	preoperative	Streck	Illumina HiSeq X	NYGC	Omega	0.536	Kapa Hyper	13	86.75	N/A	2018-03-26	N/A	1114191768	0.180631	29.1508	175	0.101397	99.79	Excluded from SNV analyses due to 0 high-confidence SNVs found in tumor tissue (see "Tumor / Normal somatic mutation calling." in Methods)
NSCLC-133	preoperative	Streck	Illumina HiSeq X	NYGC	Omega	13.95	Kapa Hyper	5	203.441	N/A	N/A	N/A	853778790	0.108509	25.1183	174	0.0370947	0.9974
NSCLC-134	preoperative	Streck	Illumina HiSeq X	NYGC	Omega	49.2	Kapa Hyper	5	295.147	N/A	N/A	N/A	792728396	0.101862	22.6948	171	0.0431925	0.9971
NSCLC-135	preoperative	Streck	Illumina HiSeq X	NYGC	Omega	10.53	Kapa Hyper	5	269.944	N/A	N/A	N/A	837804698	0.107597	23.9716	171	0.0397882	0.9978
NSCLC-136	preoperative	Streck	Illumina HiSeq X	NYGC	Omega	16.68	Kapa Hyper	5	156.423	N/A	N/A	N/A	785845224	0.117514	22.8232	174	0.0393026	0.9971	Excluded from SNV analyses due to 0 high-confidence SNVs found in tumor tissue (see "Tumor / Normal somatic mutation calling." in Methods). Excluded from CNV analyses due to insufficient aneuploidy in tumor tissue. Low tumor purity obscured CNV identification
NSCLC-137	preoperative	Streck	Illumina HiSeq X	NYGC	Omega	11.4	Kapa Hyper	5	41.4	N/A	2018-04-26	N/A	971767848	0.12151	28.177	175	N/A	41.16	Excluded for low concordance (<99%)
NSCLC-138	preoperative	Streck	Illumina HiSeq X	NYGC	Omega	13.77	Kapa Hyper	5	50.2	N/A	2018-04-26	N/A	971767848	0.12151	28.177	175	N/A	93.34	Excluded for low concordance (<99%)
NSCLC-139	preoperative	Streck	Illumina HiSeq X	NYGC	Omega	13.74	Kapa Hyper	5	28.875	N/A	2018-04-26	N/A	743721232	0.120788	21.2809	172	N/A	38.12	Excluded for low concordance (<99%)
NSCLC-104	postoperative	Streck	Illumina HiSeq X	NYGC	Omega	5.16	NEXTflex Cell Free DNSCLC-1Seq Kit	10	8.36	N/A	N/A	N/A	930490888	0.501818	14.7912	174	0.0492241	99.4
NSCLC-106	postoperative	Streck	Illumina HiSeq X	NYGC	Omega	3.66	NEXTflex Cell Free DNSCLC-1Seq Kit	10	8.12	N/A	N/A	N/A	891361834	0.379207	16.9872	168	0.0701712	99.65	Excluded from CNV analyses due to insufficient aneuploidy in tumor tissue. Low tumor purity obscured CNV identification
NSCLC-110	postoperative	Streck	Illumina HiSeq X	NYGC	Omega	5.82	Kapa Hyper	7	71.16	N/A	2018-05-17	N/A	813487534	0.118223	22.5979	172	0.0731464	99.62
NSCLC-111	postoperative	Streck	Illumina HiSeq X	NYGC	Omega	2.061	Kapa Hyper	10	55.525	N/A	2018-05-17	N/A	655672890	0.144652	17.6515	171	0.0662215	99.67	Excluded from SNV analyses due to 0 high-confidence SNVs found in tumor tissue (see "Tumor / Normal somatic mutation calling." in Methods)
NSCLC-112	postoperative	Streck	Illumina HiSeq X	NYGC	Omega	9.81	Kapa Hyper	5	63.6	N/A	2018-08-23	N/A	824213498	0.0972736	25.6521	177	0.0401907	99.67
NSCLC-114	postoperative	Streck	Illumina HiSeq X	NYGC	Omega	5.82	Kapa Hyper	5	92.668	N/A	2019-05-22	2019-04-15	807823930	0.129909	21.6149	170	0.0650316	0.9967
NSCLC-115	postoperative	Streck	Illumina HiSeq X	NYGC	Omega	8.97	Kapa Hyper	5	212.483	N/A	2019-05-22	2019-04-15	881167380	0.110188	25.0913	172	0.0323496	0.9783
NSCLC-118	postoperative	Streck	Illumina HiSeq X	NYGC	Omega	10.56	Kapa Hyper	7	149.6	N/A	N/A	N/A	1065273566	0.0912513	31.1713	171	0.0474631	99.76
NSCLC-119	postoperative	Streck	Illumina HiSeq X	NYGC	Omega	9.51	Kapa Hyper	5	54.8	N/A	2018-07-31	N/A	818161384	0.0123776	23.5471	173	0.0669578	99.69
NSCLC-120	postoperative	Streck	Illumina HiSeq X	NYGC	Omega	8.43	Kapa Hyper	5	67.6	N/A	2018-08-23	N/A	817592342	0.0910127	24.4631	174	0.0418505	99.75
NSCLC-122	postoperative	Streck	Illumina HiSeq X	NYGC	Omega	7.26	Kapa Hyper	5	184.665	N/A	2019-05-22	2019-04-15	909720724	0.127703	25.8673	174	0.0547736	No PBMC/NA	Excluded from CNV analyses due to absence of matched normal tissue
NSCLC-123	postoperative	Streck	Illumina HiSeq X	NYGC	Omega	5.01	Kapa Hyper	5	116.685	N/A	2019-05-22	2019-04-15	695274912	0.098911	19.476	171	0.0575084	0.996
NSCLC-125	postoperative	Streck	Illumina HiSeq X	NYGC	Omega	7.86	NEXTflex Cell Free DNSCLC-1Seq Kit	10	14.12	N/A	N/A	N/A	894737528	0.352952	18.2015	170	0.0491875	99.63
NSCLC-126	postoperative	Streck	Illumina HiSeq X	NYGC	Omega	4.11	NEXTflex Cell Free DNSCLC-1Seq Kit	10	10.035	N/A	N/A	N/A	899796566	0.757713	7.57582	181	0.0465244	100
NSCLC-127	postoperative	Streck	Illumina HiSeq X	NYGC	Omega	9.57	Kapa Hyper	5	225.646	N/A	2019-05-22	2019-04-15	780003124	0.106957	22.3247	172	0.0348071	No PBMC/NA	Excluded from CNV analyses due to absence of matched normal tissue
NSCLC-128	postoperative	Streck	Illumina HiSeq X	NYGC	Omega	23.19	Kapa Hyper	5	293.602	N/A	2019-05-22	2019-04-15	742560376	0.100357	20.8042	170	0.0883659	0.9973
NSCLC-131	postoperative	Streck	Illumina HiSeq X	NYGC	Omega	NA	Kapa Hyper	NA	NA	N/A	N/A	N/A	792312618	0.104262	19.7943	168	0.0354616	99.57
NSCLC-132	postoperative	Streck	Illumina HiSeq X	NYGC	Omega	0.648	Kapa Hyper	13	35.5	N/A	2018-03-26	N/A	1149267264	0.277269	27.2138	174	0.0880088	99.71	Excluded from SNV analyses due to 0 high-confidence SNVs found in tumor tissue (see "Tumor / Normal somatic mutation calling." in Methods)
NSCLC-135	postoperative	Streck	Illumina HiSeq X	NYGC	Omega	16.8	Kapa Hyper	5	243.201	N/A	2019-05-22	2019-04-15	863532098	0.103246	25.7554	174	0.0423284	0.9973
NSCLC-137	postoperative	Streck	Illumina HiSeq X	NYGC	Omega	11.13	Kapa Hyper	5	31.525	N/A	2018-05-17	N/A	818662932	0.104332	24.0822	172	0.0466937	99.8
NSCLC-138	postoperative	Streck	Illumina HiSeq X	NYGC	Omega	6.96	Kapa Hyper	7	65.65	N/A	2018-05-17	N/A	842767522	0.129922	24.0387	173	N/A	99.65
NSCLC-139	postoperative	Streck	Illumina HiSeq X	NYGC	Omega	2.139	Kapa Hyper	10	56.35	N/A	2018-05-17	N/A	722479738	0.205057	18.858	172	N/A	99.7
* previously reported in Zviran et al. Nature Med 2020
Melanoma
Tumor-informed melanoma		pre sequencing QC								sequencing metrics			QC metrics
Patient ID	Timepoint	Blood Collection Tube	Sequencing Platform	Sequencing Location	Extraction Kit	Total Mass (ng)	library prep kit	# of PCR cycles	library mass (mM)	DNA Extraction Date	Sequencing Date	Library Prep Date	Total Reads	Duplication Percentage	Mean Coverage	Median Insert Size (bp)	Autocorrelation	Conpair Concordance	Notes
MEL-100	high-burden	Streck	Illumina HiSeq X	NYGC	Omega	9.875	Kapa Hyper	6	940256	N/A	2019-05-22	2019-04-15	880855662	0.102697	21.8445	169	0.0504335	0.9984
*high burden cutaneous melanoma sample for use in melanoma MRD-EDGESNV deep learning classifier train, validation, and test
Adaptive Dosing Melanoma Plasma		pre sequencing QC								sequencing metrics			QC metrics
Patient ID	Timepoint	Blood Collection Tube	Sequencing Platform	Sequencing Location	Extraction Kit	Total Mass (ng)	library prep kit	# of PCR cycles	library mass (mM)	DNA Extraction Date	Sequencing Date	Library Prep Date	Total Reads	Duplication Percentage	Mean Coverage	Median Insert Size (bp)	Autocorrelation	Conpair Concordance	Pileup Size	Bead Cleanup	Notes
MEL-01_A	Pretreatment	Streck	Illumina NovaSeq v1.0 chemistry	NYGC	Omega	20.5344	Kapa Hyper	6	420651	2020-06-10	2020-08-25	2020-07-30	917174422	0.063551	32.3796	191	0.02733	99.82	48411838	No
MEL-01_B	Week 3	Streck	Illumina NovaSeq v1.0 chemistry	NYGC	Omega	10.803	Kapa Hyper	6	754914	2020-06-10	2020-08-25	2020-07-30	912632762	0.062882	28.5835	172	0.0666364	99.9	23096371	No
MEL-01_C	Week 6	Streck	Illumina NovaSeq v1.0 chemistry	NYGC	Omega	686.845	Kapa Hyper	6	N/A	2020-07-20	2020-08-25	2020-07-30	929919916	0.067867	30.2968	175	0.0203458	99.82	43044154	No
MEL-01_D	Week 9	Streck	Illumina NovaSeq v1.0 chemistry	NYGC	Omega	18.205	Kapa Hyper	6	1.28505e+06	2020-06-10	2020-08-19	2020-07-30	1051722490	0.064426	32.9091	171	0.0810197	99.84	27051241	No
MEL-01_E	Week 12	Streck	Illumina NovaSeq v1.0 chemistry	NYGC	Omega	25.5394	Kapa Hyper	6	696767	2020-06-10	2020-08-25	2020-07-30	989743306	0.058537	33.7634	183	0.104525	99.87	53988135	No
MEL-02_A	Pretreatment	Streck	Illumina NovaSeq v1.0 chemistry	NYGC	Omega	0	Kapa Hyper	6	N/A	2020-06-10	2020-08-19	2020-07-30	2162670512	0.082666	80.9947	253	0.074861	99.82	123864160	No
MEL-02_B	Week 3	Streck	Illumina NovaSeq v1.0 chemistry	NYGC	Omega	8067.84	Kapa Hyper	6	122495	2020-06-10	2020-08-25	2020-07-30	934303576	0.053472	35.6483	240	0.0341125	99.71	56805096	No
MEL-02_C	Week 6	Streck	Illumina NovaSeq v1.0 chemistry	NYGC	Omega	9.972	Kapa Hyper	6	756410	2020-06-10	2020-08-25	2020-07-30	1082522358	0.068632	33.9924	174	0.102288	99.81	25272624	No
MEL-04_A	Pretreatment	Streck	Illumina NovaSeq v1.0 chemistry	NYGC	Omega	572.401	Kapa Hyper	6	N/A	2020-06-10	2020-08-25	2020-07-30	939859598	0.068904	30.0937	176	0.0733372	99.82	33805436	No
MEL-04_B	Week 3	Streck	Illumina NovaSeq v1.0 chemistry	NYGC	Omega	10.64	Kapa Hyper	6	623864	2020-06-10	2020-08-25	2020-07-30	1000970830	0.068631	30.3567	171	0.0713828	99.79	29148519	No
MEL-04_C	Week 6	Streck	Illumina NovaSeq v1.0 chemistry	NYGC	Omega	17.728	Kapa Hyper	6	1.16794e+06	2020-06-10	2020-08-25	2020-07-30	1168387128	0.058453	37.2967	174	0.0647977	99.79	30329952	No
MEL-04_D	Week 9	Streck	Illumina NovaSeq v1.0 chemistry	NYGC	Omega	1168.73	Kapa Hyper	6	127564	2020-06-10	2020-08-25	2020-07-30	927848230	0.0627	29.2434	174	0.0672557	99.74	21746378	No
MEL-05_A	Pretreatment	Streck	Illumina NovaSeq v1.0 chemistry	NYGC	Omega	0	Kapa Hyper	6	N/A	2020-06-10	2020-08-25	2020-07-30	930727124	0.075113	28.1456	168	0.132574	99.84	28804107	No
MEL-05_B	Week 3	Streck	Illumina NovaSeq v1.0 chemistry	NYGC	Omega	6.832	Kapa Hyper	6	339885	2020-06-10	2020-08-25	2020-07-30	1049144810	0.081065	32.7634	174	0.114875	99.79	36985918	No
MEL-05_C	Week 6	Streck	Illumina NovaSeq v1.0 chemistry	NYGC	Omega	37.944	Kapa Hyper	6	730093	2020-06-10	2020-08-25	2020-07-30	717535000	0.061352	24.734	182	0.163899	99.74	43828156	No
MEL-05_D	Week 9	Streck	Illumina NovaSeq v1.0 chemistry	NYGC	Omega	8528.98	Kapa Hyper	6	110213	2020-06-10	2020-08-25	2020-07-30	1404985228	0.057767	47.346	177	0.18318	99.84	52794215	No
MEL-11_A	Pretreatment	Streck	Illumina NovaSeq v1.0 chemistry	NYGC	Omega	0	Kapa Hyper	6	N/A	2020-07-20	2020-08-25	2020-07-30	916877256	0.076261	27.7061	170	0.0583703	99.82	25080716	Yes
MEL-11_B	Week 3	Streck	Illumina NovaSeq v1.0 chemistry	NYGC	Omega	9032.75	Kapa Hyper	6	122432	2020-06-10	2020-08-25	2020-07-30	926298706	0.098669	28.1278	173	0.067741	99.77	25481962	Yes
MEL-11_C	Week 6	Streck	Illumina NovaSeq v1.0 chemistry	NYGC	Omega	12.7699	Kapa Hyper	6	488220	2020-06-10	2020-08-25	2020-07-30	1021311416	0.069993	33.2307	176	0.161692	99.84	45277040	No
MEL-12_A	Pretreatment	Streck	Illumina NovaSeq v1.0 chemistry	NYGC	Omega	15.125	Kapa Hyper	6	1.00805e+06	2020-06-10	2020-08-25	2020-07-30	1127521910	0.064167	34.1752	169	0.106727	99.87	28172232	Yes
MEL-12_A mixing	Pretreatment	Streck	Illumina NovaSeq v1.0 chemistry	NYGC	Omega		Kapa Hyper	6	1.00805e+06	2020-06-10	2020-05-07	2020-07-30	2169824582	0.096743	54.168	169	0.106512	99.84	N/A	No	resequenced with greater coverage for use in BAF in silico mixing study
MEL-12_B	Week 3	Streck	Illumina NovaSeq v1.0 chemistry	NYGC	Omega	0	Kapa Hyper	6	N/A	2020-07-20	2020-08-19	2020-07-30	1094062418	0.063734	35.499	173	0.0508455	99.92	36232756	Yes
MEL-12_C	Week 6	Streck	Illumina NovaSeq v1.0 chemistry	NYGC	Omega	20.5884	Kapa Hyper	6	685991	2020-06-10	2020-08-25	2020-07-30	792401010	0.069767	23.3483	169	0.0706437	99.82	23407836	No
MEL-12_C mixing	Week 6	Streck	Illumina NovaSeq v1.0 chemistry	NYGC	Omega	20.5884	Kapa Hyper	6	685991	2020-06-10	2020-05-07	2020-07-30	1891634012	0.113977	45.8269	170	0.0833884	99.87	N/A	No	resequenced with greater coverage for use in BAF in silico mixing study
MEL-16_A	Pretreatment	Streck	Illumina NovaSeq v1.0 chemistry	NYGC	Omega	812.8	Kapa Hyper	6	110068	2020-07-20	2020-08-25	2020-07-30	942073140	0.078428	28.4465	172	0.0485582	99.84	25762692	Yes
MEL-16_B	Week 3	Streck	Illumina NovaSeq v1.0 chemistry	NYGC	Omega	6.371	Kapa Hyper	6	211833	2020-06-10	2020-08-25	2020-07-30	1109717712	0.10445	34.048	176	0.108548	99.81	41493892	Yes
MEL-16_C	Week 6	Streck	Illumina NovaSeq v1.0 chemistry	NYGC	Omega	10.2672	Kapa Hyper	6	830358	2020-06-10	2020-08-25	2020-07-30	844015332	0.059061	26.05	172	0.085522	99.92	19486080	Yes
MEL-17_A	Pretreatment	Streck	Illumina NovaSeq v1.0 chemistry	NYGC	Omega	0	Kapa Hyper	6	N/A	2020-07-20	2020-08-25	2020-07-30	927626544	0.10014	28.5924	175	0.0371212	NA	34567948	No
MEL-17_B	Week 3	Streck	Illumina NovaSeq v1.0 chemistry	NYGC	Omega	8.856	Kapa Hyper	6	568097	2020-07-20	2020-08-25	2020-07-30	769521006	0.066904	23.5987	171	0.065147	NA	24917054	Yes
MEL-17_C	Week 6	Streck	Illumina NovaSeq v1.0 chemistry	NYGC	Omega	13.3837	Kapa Hyper	6	311234	2020-06-10	2020-08-25	2020-07-30	1229688478	0.093856	37.8379	173	0.097988	NA	43658815	No
MEL-18_A	Pretreatment	Streck	Illumina NovaSeq v1.0 chemistry	NYGC	Omega	5.4514	Kapa Hyper	6	495864	2020-06-10	2020-08-25	2020-07-30	866073192	0.075935	25.9216	171	0.08059	99.84	24629446	Yes
MEL-18_B	Week 3	Streck	Illumina NovaSeq v1.0 chemistry	NYGC	Omega	10233.4	Kapa Hyper	6	140398	2020-07-20	2020-08-25	2020-07-30	951261276	0.069484	29.4973	173	0.0544694	99.79	27441810	Yes
MEL-18_C	Week 6	Streck	Illumina NovaSeq v1.0 chemistry	NYGC	Omega	6.104	Kapa Hyper	6	229624	2020-06-10	2020-08-25	2020-07-30	1057410456	0.096593	32.7811	176	0.0781389	99.87	35965575	Yes
MEL-20_A	Pretreatment	Streck	Illumina NovaSeq v1.0 chemistry	NYGC	Omega	0	Kapa Hyper	6	N/A	2020-07-20	2020-08-25	2020-07-30	898290138	0.077167	26.1208	171	0.0632622	99.87	26999255	Yes
MEL-20_B	Week 3	Streck	Illumina NovaSeq v1.0 chemistry	NYGC	Omega	10.89	Kapa Hyper	6	621148	2020-06-10	2020-08-25	2020-07-30	1477813206	0.085044	41.1887	168	0.10038	99.92	38483072	Yes
MEL-20_C	Week 6	Streck	Illumina NovaSeq v1.0 chemistry	NYGC	Omega	6888.58	Kapa Hyper	6	147440	2020-06-10	2020-08-25	2020-07-30	1209212244	0.086028	35.5685	171	0.0801803	99.92	27255732	Yes
MEL-25_A	Pretreatment	Streck	Illumina NovaSeq v1.0 chemistry	NYGC	Omega	23.375	Kapa Hyper	6	477064	2020-07-20	2020-08-25	2020-07-30	946506684	0.070303	30.0704	174	0.0560033	99.87	34023346	No
MEL-25_B	Week 3	Streck	Illumina NovaSeq v1.0 chemistry	NYGC	Omega	1997.13	Kapa Hyper	6	144366	2020-06-10	2020-08-25	2020-07-30	1172970578	0.11089	35.9737	176	0.0517941	99.9	38260709	Yes
MEL-25_C	Week 6	Streck	Illumina NovaSeq v1.0 chemistry	NYGC	Omega	14.9492	Kapa Hyper	6	1.22131e+06	2020-06-10	2020-08-19	2020-07-30	1317376298	0.076685	41.5992	174	0.0633694	99.95	31358209	Yes
MEL-25_D	Week 9	Streck	Illumina NovaSeq v1.0 chemistry	NYGC	Omega	12.4764	Kapa Hyper	6	1.09488e+06	2020-06-10	2020-08-25	2020-07-30	956156046	0.055032	30.2597	173	0.0569359	99.92	24850022	Yes
MEL-26_A	Pretreatment	Streck	Illumina NovaSeq v1.0 chemistry	NYGC	Omega	984.697	Kapa Hyper	6	121340	2020-07-20	2020-08-25	2020-07-30	756061744	0.0879	21.6875	170	0.052583	99.92	39853843	Yes
MEL-26_B	Week 3	Streck	Illumina NovaSeq v1.0 chemistry	NYGC	Omega	11.6896	Kapa Hyper	6	494804	2020-06-10	2020-08-25	2020-07-30	1036654616	0.073057	30.9544	172	0.0666794	99.9	27728080	Yes
MEL-26_C	Week 6	Streck	Illumina NovaSeq v1.0 chemistry	NYGC	Omega	4.8198	Kapa Hyper	6	1.89275e+06	2020-06-10	2020-08-19	2020-07-30	1163810550	0.078336	32.7299	167	0.0683647	99.87	23192649	Yes
Acral-01_A	Pretreatment	Streck	Illumina NovaSeq v1.0 chemistry	NYGC	Omega	#N/A	Kapa Hyper	6	63.57	2020-06-10	2020-08-25	2020-07-30	1209328804	0.053802	44.7776	242	0.0265271	99.82	72415242	No
Acral-01_B	Week 3	Streck	Illumina NovaSeq v1.0 chemistry	NYGC	Omega	#N/A	Kapa Hyper	6	17.5	2020-06-10	2020-08-25	2020-07-30	960166356	0.063124	34.1728	213	0.140855	99.84	52723503	No
Acral-01_C	Week 6	Streck	Illumina NovaSeq v1.0 chemistry	NYGC	Omega	#N/A	Kapa Hyper	6	85.8	2020-06-10	2020-08-19	2020-07-30	1160772092	0.097101	33.5451	171	0.0699164	99.87	23640866	No
MEL-32_A	Pretreatment	Streck	Illumina NovaSeq v1.0 chemistry	NYGC	Omega	5.94	Kapa Hyper	6	467471	2020-06-10	2020-08-25	2020-07-30	777107914	0.069667	24.633	174	0.0719033	99.92	26842617	No
MEL-32_B	Week 3	Streck	Illumina NovaSeq v1.0 chemistry	NYGC	Omega	7.704	Kapa Hyper	6	514484	2020-06-10	2020-08-25	2020-07-30	1073339678	0.083753	32.881	173	0.0804973	99.89	32010005	No
MEL-32_C	Week 6	Streck	Illumina NovaSeq v1.0 chemistry	NYGC	Omega	9.5472	Kapa Hyper	6	103937	2020-06-10	2020-08-25	2020-07-30	993518054	0.14849	28.7089	175	0.0675342	99.82	28961456	No
MEL-34_A	Pretreatment	Streck	Illumina NovaSeq v1.0 chemistry	NYGC	Omega	2672.76	Kapa Hyper	6	141242	2020-06-10	2020-08-25	2020-07-30	846784404	0.070275	26.0072	173	0.0627832	99.9	46456888	No
MEL-34_B	Week 3	Streck	Illumina NovaSeq v1.0 chemistry	NYGC	Omega	4.56	Kapa Hyper	6	164135	2020-06-10	2020-08-25	2020-07-30	1059375126	0.129124	30.4443	173	0.0508909	35.67	26743760	No
MEL-34_C	Week 6	Streck	Illumina NovaSeq v1.0 chemistry	NYGC	Omega	9.6248	Kapa Hyper	6	97919	2020-06-10	2020-08-25	2020-07-30	1215143144	0.160686	35.81	179	0.0627525	35.63	41915551	No
MEL-35_A	Pretreatment	Streck	Illumina NovaSeq v1.0 chemistry	NYGC	Omega	88.128	Kapa Hyper	6	1.56796e+06	2020-06-10	2020-08-19	2020-07-30	1918190104	0.084526	55.3344	166	0.0880399	99.84	35177042	Yes
MEL-35_B	Week 3	Streck	Illumina NovaSeq v1.0 chemistry	NYGC	Omega	66.42	Kapa Hyper	6	1.98067e+06	2020-06-10	2020-08-19	2020-07-30	1301630398	0.071318	37.549	166	0.0919299	99.97	26582859	Yes
MEL-36_A	Pretreatment	Streck	Illumina NovaSeq v1.0 chemistry	NYGC	Omega	5.092	Kapa Hyper	6	650756	2020-06-10	2020-08-25	2020-07-30	1146552104	0.079749	33.7984	171	0.0335298	99.79	31648903	Yes
MEL-36_B	Week 3	Streck	Illumina NovaSeq v1.0 chemistry	NYGC	Omega	11.178	Kapa Hyper	6	1.16203e+06	2020-06-10	2020-08-25	2020-07-30	857023304	0.061517	25.3009	168	0.037596	99.79	21023479	Yes
MEL-36_C	Week 6	Streck	Illumina NovaSeq v1.0 chemistry	NYGC	Omega	5.2768	Kapa Hyper	6	543629	2020-06-10	2020-08-25	2020-07-30	1196999654	0.083868	35.0246	170	0.0390566	99.79	33187659	Yes
MEL-38_A	Pretreatment	Streck	Illumina NovaSeq v1.0 chemistry	NYGC	Omega	1100.9	Kapa Hyper	6	158406	2020-06-10	2020-08-19	2020-07-30	1432043902	0.103973	43.9463	177	0.046899	99.87	39498568	Yes
MEL-38_B	Week 3	Streck	Illumina NovaSeq v1.0 chemistry	NYGC	Omega	8.6093	Kapa Hyper	6	287293	2020-06-10	2020-08-25	2020-07-30	972680390	0.08854	28.8532	171	0.088847	99.92	24248039	No
MEL-38_C	Week 6	Streck	Illumina NovaSeq v1.0 chemistry	NYGC	Omega	10.3584	Kapa Hyper	6	435346	2020-06-10	2020-08-25	2020-07-30	1019973134	0.083365	30.8011	172	0.0630572	99.95	28126154	No
MEL-40_A	Pretreatment	Streck	Illumina NovaSeq v1.0 chemistry	NYGC	Omega	1007.89	Kapa Hyper	6	121889	2020-06-10	2020-08-19	2020-07-30	1390937588	0.064647	45.0657	172	0.0499122	99.95	42801903	Yes
MEL-40_B	Week 3	Streck	Illumina NovaSeq v1.0 chemistry	NYGC	Omega	18.865	Kapa Hyper	6	1.01617e+06	2020-06-10	2020-08-25	2020-07-30	1059619652	0.056033	36.477	181	0.0758735	99.87	47191297	Yes
MEL-40_C	Week 6	Streck	Illumina NovaSeq v1.0 chemistry	NYGC	Omega	20.976	Kapa Hyper	6	1.15173e+06	2020-06-10	2020-08-25	2020-07-30	945912108	0.053427	29.0758	169	0.0494062	99.84	23748030	Yes
MEL-41_A	Pretreatment	Streck	Illumina NovaSeq v1.0 chemistry	NYGC	Omega	1939.09	Kapa Hyper	6	130420	2020-06-10	2020-08-25	2020-07-30	965321298	0.079356	28.4741	169	0.0898328	99.89	27052612	No
MEL-41_B	Week 3	Streck	Illumina NovaSeq v1.0 chemistry	NYGC	Omega	19.9985	Kapa Hyper	6	1.15557e+06	2020-06-10	2020-08-25	2020-07-30	1040668008	0.056033	33.7186	176	0.0660215	99.97	28327425	No
MEL-41_C	Week 6	Streck	Illumina NovaSeq v1.0 chemistry	NYGC	Omega	10.6172	Kapa Hyper	6	569364	2020-06-10	2020-08-25	2020-07-30	910735362	0.073717	26.6024	169	0.0685087	99.97	26416009	No
MEL-42_A	Pretreatment	Streck	Illumina NovaSeq v1.0 chemistry	NYGC	Omega	5.6368	Kapa Hyper	6	485972	2020-06-10	2020-08-25	2020-07-30	919050326	0.072536	27.4201	169	0.0566211	NA	24056984	Yes
MEL-42_B	Week 3	Streck	Illumina NovaSeq v1.0 chemistry	NYGC	Omega	7.616	Kapa Hyper	6	780570	2020-06-10	2020-08-25	2020-07-30	938597852	0.071116	27.9448	170	0.0679247	NA	22455617	Yes
MEL-43_A	Pretreatment	Streck	Illumina NovaSeq v1.0 chemistry	NYGC	Omega	86.72	Kapa Hyper	6	1.68213e+06	2020-06-10	2020-08-19	2020-07-30	1197240776	0.066803	35.2154	168	0.0553808	99.87	24183715	Yes
MEL-43_C	Week 3	Streck	Illumina NovaSeq v1.0 chemistry	NYGC	Omega	1586.39	Kapa Hyper	6	101107	2020-06-10	2020-08-25	2020-07-30	1004450106	0.058019	29.3449	168	0.0614005	99.84	43393756	Yes
MEL-43_D	Week 6	Streck	Illumina NovaSeq v1.0 chemistry	NYGC	Omega	18.9886	Kapa Hyper	6	991021	2020-06-10	2020-08-25	2020-07-30	994421452	0.061819	29.601	169	0.0835816	99.84	23782735	Yes
MEL-44_A	Pretreatment	Streck	Illumina NovaSeq v1.0 chemistry	NYGC	Omega	2057.6	Kapa Hyper	6	115855	2020-06-10	2020-08-25	2020-07-30	978375810	0.073681	29.398	170	0.0604747	99.85	26622403	No
MEL-44_B	Week 3	Streck	Illumina NovaSeq v1.0 chemistry	NYGC	Omega	55.826	Kapa Hyper	6	853886	2020-06-10	2020-08-25	2020-07-30	761873204	0.055751	29.4782	256	0.257181	99.9	51617310	Yes
MEL-44_C	Week 6	Streck	Illumina NovaSeq v1.0 chemistry	NYGC	Omega	7.261	Kapa Hyper	6	621136	2020-06-10	2020-08-25	2020-07-30	901235512	0.073803	27.2182	172	0.0406818	99.8	26368417	Yes
MEL-45_A	Pretreatment	Streck	Illumina NovaSeq v1.0 chemistry	NYGC	Omega	4.8416	Kapa Hyper	6	1.243e+06	2020-06-10	2020-08-19	2020-07-30	1313844200	0.10503	38.7327	174	0.0566392	99.73	28223317	Yes
MEL-45_B	Week 3	Streck	Illumina NovaSeq v1.0 chemistry	NYGC	Omega	4.08	Kapa Hyper	6	1.46931e+06	2020-06-10	2020-08-19	2020-07-30	1211133276	0.089578	35.7629	172	0.0574884	99.81	26097925	Yes
MEL-45_C	Week 6	Streck	Illumina NovaSeq v1.0 chemistry	NYGC	Omega	13.86	Kapa Hyper	6	729237	2020-06-10	2020-08-25	2020-07-30	841611594	0.065097	25.1803	170	0.0474677	99.73	24660009	Yes
MEL-46_A	Pretreatment	Streck	Illumina NovaSeq v1.0 chemistry	NYGC	Omega	5.8752	Kapa Hyper	6	663097	2020-06-10	2020-08-19	2020-07-30	1805356508	0.101047	53.7093	172	0.0813269	99.95	33823916	Yes
MEL-46_B	Week 3	Streck	Illumina NovaSeq v1.0 chemistry	NYGC	Omega	6.2408	Kapa Hyper	6	648752	2020-06-10	2020-08-25	2020-07-30	822584916	0.07152	25.191	171	0.046451	99.77	25219663	Yes
MEL-46_C	Week 6	Streck	Illumina NovaSeq v1.0 chemistry	NYGC	Omega	3.7122	Kapa Hyper	6	1.34683e+06	2020-06-10	2020-08-19	2020-07-30	1091423578	0.09625	32.3229	172	0.0831351	99.9	23553335	Yes
MEL-48_A	Pretreatment	Streck	Illumina NovaSeq v1.0 chemistry	NYGC	Omega	2253.42	Kapa Hyper	6	130408	2020-06-10	2020-08-25	2020-07-30	833938312	0.070691	26.0489	173	0.086275	99.9	24246058	Yes
MEL-48_B	Week 3	Streck	Illumina NovaSeq v1.0 chemistry	NYGC	Omega	5.5952	Kapa Hyper	6	598122	2020-06-10	2020-08-25	2020-07-30	878533034	0.069462	26.9391	172	0.0847627	99.9	27017808	Yes
MEL-48_C	Week 6	Streck	Illumina NovaSeq v1.0 chemistry	NYGC	Omega	13.35	Kapa Hyper	6	796467	2020-06-10	2020-08-25	2020-07-30	1006966960	0.061421	31.9111	173	0.0741954	99.9	24741017	Yes
MEL-50_A	Pretreatment	Streck	Illumina NovaSeq v1.0 chemistry	NYGC	Omega	5.17888	Kapa Hyper	6	168181	2020-06-10	2020-08-25	2020-07-30	869571158	0.110586	26.2523	175	0.0643532	99.84	24470048	Yes
MEL-50_B	Week 3	Streck	Illumina NovaSeq v1.0 chemistry	NYGC	Omega	4.2588	Kapa Hyper	6	1.11381e+06	2020-06-10	2020-08-25	2020-07-30	1054171498	0.086437	33.4058	177	0.0683907	99.87	36881303	Yes
MEL-50_C	Week 6	Streck	Illumina NovaSeq v1.0 chemistry	NYGC	Omega	4.09088	Kapa Hyper	6	560112	2020-06-10	2020-08-25	2020-07-30	830488644	0.127739	23.3036	171	0.073052	99.9	24329692	Yes
																				*plasma samples with significant genomic DNA contamination received 0.4x cleanup using SPRIselect magnetic beads (see Methods)
Conventional Immunotherapy Plasma		pre sequencing QC								sequencing metrics			QC metrics
Patient ID	Timepoint	Blood Collection Tube	Sequencing Platform	Sequencing Location	Extraction Kit	Total Mass (ng)	library prep kit	# of PCR cycles	library mass (mM)	DNA Extraction Date	Sequencing Date	Library Prep Date	Total Reads	Duplication Percentage	Mean Coverage	Median Insert Size (bp)	Autocorrelation	Conpair Concordance	Pileup Size		Notes
MEL-132_A	Pretreatment	K2-EDTA	Illumina HiSeq X	NYGC	Omega	14.4384	Kapa Hyper	6	596967	N/A	2019-05-22	2019-04-15	1112978502	0.102876	31.3539	200.952	0.0669106	99.82	34988746
MEL-132_C	Week 3	K2-EDTA	Illumina HiSeq X	NYGC	Omega	33.794	Kapa Hyper	6	576784	N/A	2019-05-22	2019-04-15	1023421032	0.106395	26.6636	181.597	0.0771851	99.84	17304837
MEL-132_D	Week 6	K2-EDTA	Illumina HiSeq X	NYGC	Omega	30.847	Kapa Hyper	6	502163	N/A	2019-05-22	2019-04-15	1058754612	0.121073	27.9475	185.597	0.0811522	99.9	19632736
MEL-132_G	Week 12	K2-EDTA	Illumina HiSeq X	NYGC	Omega	43.47	Kapa Hyper	6	468346	N/A	2019-05-22	2019-04-15	1047487376	0.12056	27.386	185.982	0.0852857	99.87	19151539
MEL-133_A	Pretreatment	K2-EDTA	Illumina HiSeq X	NYGC	Omega	34.348	Kapa Hyper	6	586032	N/A	2019-05-22	2019-04-15	1060288754	0.105549	28.2538	190.301	0.0630026	99.97	21016043
MEL-133_C	Week 3	K2-EDTA	Illumina HiSeq X	NYGC	Omega	25.5394	Kapa Hyper	6	504633	N/A	2019-05-22	2019-04-15	1166091522	0.124704	30.5422	192.882	0.0643569	99.92	25820866
MEL-133_D	Week 6	K2-EDTA	Illumina HiSeq X	NYGC	Omega	N/A	Kapa Hyper	6	525092	N/A	2019-05-22	2019-04-15	1117437610	0.116224	29.1653	188.949	0.0560723	99.97	21436871
MEL-133_G	Week 12	K2-EDTA	Illumina HiSeq X	NYGC	Omega	N/A	Kapa Hyper	6	854633	N/A	2019-05-22	2019-04-15	1256444562	0.120441	33.6694	197.872	0.0622628	99.95	30737824
MEL-134_A	Pretreatment	K2-EDTA	Illumina HiSeq X	NYGC	Omega	N/A	Kapa Hyper	6	441223	N/A	2019-05-22	2019-04-15	1135436334	0.110208	30.6627	194.623	0.122594	99.92	30242013
MEL-134_F	Week 3	K2-EDTA	Illumina HiSeq X	NYGC	Omega	N/A	Kapa Hyper	6	696937	N/A	2019-05-22	2019-04-15	1138095966	0.110764	30.6585	182.939	0.0642385	99.87	18492434
MEL-134_I	Week 6	K2-EDTA	Illumina HiSeq X	NYGC	Omega	N/A	Kapa Hyper	6	442190	N/A	2019-05-22	2019-04-15	1125578608	0.112391	31.1346	204.081	0.0765996	99.84	38515428
MEL-134_M	Week 12	K2-EDTA	Illumina HiSeq X	NYGC	Omega	N/A	Kapa Hyper	6	935835	N/A	2019-05-22	2019-04-15	1157086722	0.106782	31.2784	174.323	0.0371805	99.92	19861691
MEL-137_A	Pretreatment	K2-EDTA	Illumina HiSeq X	NYGC	Omega	N/A	Kapa Hyper	6	N/A	2022-02-07	2022-03-30	2022-02-22	1096582836	0.102503	25.6584	181.612	0.0656866	99.89	16964417
MEL-137_B	Week 3	K2-EDTA	Illumina Novaseq v1.5 chemistry	NYGC	Omega	33.759	Kapa Hyper	6	129587	2022-02-24	2022-01-27	2022-02-09	2578323416	0.35977	47.2113	172	0.0434988	99.84	N/A
MEL-137_C	Week 3	K2-EDTA	Illumina HiSeq X	NYGC	Omega	N/A	Kapa Hyper	6	665564	N/A	2019-05-22	2019-04-15	1098488712	0.104805	28.0164	179.626	0.073788	99.92	18106119
MEL-137_D	Week 6	K2-EDTA	Illumina HiSeq X	NYGC	Omega	N/A	Kapa Hyper	6	571839	N/A	2019-05-22	2019-04-15	1076292240	0.112785	27.4503	176.926	0.0653606	99.87	16914865
MEL-137_G	Week 12	K2-EDTA	Illumina HiSeq X	NYGC	Omega	N/A	Kapa Hyper	6	799442	N/A	2019-05-22	2019-04-15	1041339014	0.103464	27.9056	178.74	0.0612136	99.87	16092231
MEL-138_A	Pretreatment	K2-EDTA	Illumina HiSeq X	NYGC	Omega	N/A	Kapa Hyper	6	534971	N/A	2019-05-22	2019-04-15	1219401560	0.119855	32.4425	189.685	0.0729176	99.89	24275904
MEL-138_C	Week 3	K2-EDTA	Illumina HiSeq X	NYGC	Omega	N/A	Kapa Hyper	6	370543	N/A	2019-05-22	2019-04-15	1044466254	0.114981	26.2326	181.427	0.0867917	99.87	18411614
MEL-138_D	Week 6	K2-EDTA	Illumina HiSeq X	NYGC	Omega	N/A	Kapa Hyper	6	693828	N/A	2019-05-22	2019-04-15	1248718396	0.105154	34.8285	204.232	0.0954545	99.95	39777115
MEL-138_H	Week 12	K2-EDTA	Illumina HiSeq X	NYGC	Omega	N/A	Kapa Hyper	6	994486	N/A	2019-05-22	2019-04-15	1062602700	0.109741	28.6057	183.813	0.0669467	99.87	21637391
MEL-140_A	Pretreatment	K2-EDTA	Illumina HiSeq X	NYGC	Omega	N/A	Kapa Hyper	6	1.93032e+06	N/A	2019-05-22	2019-04-15	930526084	0.106888	23.1302	169.147	0.063132	99.84	13834075
MEL-140_E	Week 3	K2-EDTA	Illumina HiSeq X	NYGC	Omega	N/A	Kapa Hyper	6	702086	N/A	2019-05-22	2019-04-15	1159289426	0.093953	32.2348	205.216	0.166023	99.87	35542572
MEL-140_H	Week 6	K2-EDTA	Illumina HiSeq X	NYGC	Omega	26.845	Kapa Hyper	6	703591	N/A	2019-05-22	2019-04-15	1242130841	0.110604	33.6652	190.164	0.0940199	99.79	24130751
MEL-140_L	Week 12	K2-EDTA	Illumina HiSeq X	NYGC	Omega	N/A	Kapa Hyper	6	1.13227e+06	N/A	2019-05-22	2019-04-15	1014351214	0.108519	26.5983	174.764	0.0577421	99.79	16030818
MEL-141_A	Pretreatment	K2-EDTA	Illumina HiSeq X	NYGC	Omega	33.759	Kapa Hyper	6	979526	N/A	2019-05-22	2019-04-15	1097015056	0.10071	30.5074	181.163	0.0496435	99.84	21407732
MEL-141_C	Week 3	K2-EDTA	Illumina HiSeq X	NYGC	Omega	N/A	Kapa Hyper	6	1.25745e+06	N/A	2019-05-22	2019-04-15	961598480	0.101683	25.9994	174.21	0.0569072	99.92	15301175
MEL-141_D	Week 6	K2-EDTA	Illumina HiSeq X	NYGC	Omega	N/A	Kapa Hyper	6	1.24217e+06	N/A	2019-05-22	2019-04-15	1111512790	0.100821	30.9844	183.34	0.059005	99.84	19813206
MEL-142_A	Pretreatment	K2-EDTA	Illumina HiSeq X	NYGC	Omega	N/A	Kapa Hyper	6	1.31048e+06	N/A	2019-05-22	2019-04-15	1130290066	0.097758	32.4535	219.407	0.0374185	99.82	49370461
MEL-142_F	Week 3	K2-EDTA	Illumina HiSeq X	NYGC	Omega	N/A	Kapa Hyper	6	1.55825e+06	N/A	2019-05-22	2019-04-15	937726472	0.095579	25.8803	188.979	0.0318555	99.79	18509519
MEL-142_I	Week 6	K2-EDTA	Illumina HiSeq X	NYGC	Omega	N/A	Kapa Hyper	6	561172	N/A	2019-05-22	2019-04-15	997826854	0.116562	26.6778	188.018	0.0401716	99.76	19893390
MEL-142_M	Week 12	K2-EDTA	Illumina HiSeq X	NYGC	Omega	N/A	Kapa Hyper	6	979293	N/A	2019-05-22	2019-04-15	1032512106	0.110653	29.0853	197.505	0.0331781	99.87	28687958
MEL-145_A	Pretreatment	K2-EDTA	Illumina HiSeq X	NYGC	Omega	N/A	Kapa Hyper	5	#N/A	N/A	N/A	N/A	975279614	0.095287	27.3915	187.948	0.0653242	99.87	22259579
MEL-145_C	Week 3	K2-EDTA	Illumina HiSeq X	NYGC	Omega	N/A	Kapa Hyper	5	#N/A	N/A	N/A	N/A	922190314	0.109061	22.8648	177.022	0.0976887	99.82	17867891
MEL-145_D	Week 6	K2-EDTA	Illumina HiSeq X	NYGC	Omega	N/A	Kapa Hyper	5	#N/A	N/A	N/A	N/A	901402546	0.189433	20.146	179.661	0.0588988	99.84	16491691
MEL-145_E	Week 12	K2-EDTA	Illumina HiSeq X	NYGC	Omega	N/A	Kapa Hyper	5	#N/A	N/A	N/A	N/A	898457158	0.099439	24.5899	184.442	0.0521903	99.82	19097759
MEL-153_A	Pretreatment	K2-EDTA	Illumina HiSeq X	NYGC	Omega	N/A	Kapa Hyper	5	#N/A	N/A	N/A	N/A	923907846	0.085553	25.8421	185.774	0.0439116	99.87	19666515
MEL-153_E	Week 3	K2-EDTA	Illumina HiSeq X	NYGC	Omega	N/A	Kapa Hyper	5	#N/A	N/A	N/A	N/A	1280957268	0.087727	34.9515	181.661	0.0903802	99.84	26912492
MEL-153_F	Week 6	K2-EDTA	Illumina HiSeq X	NYGC	Omega	N/A	Kapa Hyper	5	#N/A	N/A	N/A	N/A	1044796000	0.099668	28.59	176.693	0.0630184	99.95	15966581
MEL-154_A	Pretreatment	K2-EDTA	Illumina HiSeq X	NYGC	Omega	N/A	Kapa Hyper	5	120715	2022-01-27	N/A	2022-02-09	1074096662	0.082932	32.3754	250.318	0.0246699	99.85	57086107
MEL-154_D	Week 3	K2-EDTA	Illumina HiSeq X	NYGC	Omega	N/A	Kapa Hyper	5	#N/A	N/A	N/A	N/A	1081521736	0.078658	29.9857	183.94	0.0260252	99.9	17683545
MEL-154_E	Week 6	K2-EDTA	Illumina HiSeq X	NYGC	Omega	N/A	Kapa Hyper	5	#N/A	N/A	N/A	N/A	1071095415	0.092455	28.7411	170.462	0.0638502	99.85	14467517
MEL-154_G	Week 12	K2-EDTA	Illumina HiSeq X	NYGC	Omega	19.332	Kapa Hyper	5	#N/A	N/A	N/A	N/A	1409524370	0.082238	37.9175	174.432	0.0605301	99.85	18572394
MEL-155_A	Pretreatment	K2-EDTA	Illumina HiSeq X	NYGC	Omega	4.428	Kapa Hyper	5	491800	2022-01-27	N/A	2022-02-09	930052410	0.095654	23.2967	174.759	0.0725779	35.15	17327169		Excluded for low concordance (<99%) between pretreatment timepoint and subsequent timepoints)
MEL-155_D	Week 6	K2-EDTA	Illumina HiSeq X	NYGC	Omega	N/A	Kapa Hyper	5	#N/A	N/A	N/A	N/A	1012941710	0.075715	27.0062	185.108	0.0496791	99.79	21771202		Excluded for low concordance (<99%) between pretreatment timepoint and subsequent timepoints)
MEL-155_F	Week 12	K2-EDTA	Illumina HiSeq X	NYGC	Omega	N/A	Kapa Hyper	5	#N/A	N/A	N/A	N/A	933466702	0.131767	23.1686	183.593	0.0615897	99.66	18799584		Excluded for low concordance (<99%) between pretreatment timepoint and subsequent timepoints)
Experimental melanoma mixing study		pre sequencing QC								sequencing metrics			QC metrics
Patient ID	Timepoint	Blood Collection Tube	Sequencing Platform	Sequencing Location	Extraction Kit	Total Mass (ng)	library prep kit	# of PCR cycles	library mass (mM)	DNA Extraction Date	Sequencing Date	Library Prep Date	Total Reads	Duplication Percentage	Mean Coverage	Median Insert Size (bp)	Autocorrelation	Notes
SM-37_A	N/A	Streck	Illumina Novaseq v1.5	NYGC	Omega	26.845	KAPA Hyper PCR+ cfDNA	#NAME?	N/A	2022-03-04	2022-04-21	2022-04-12	1037050240	0.172604	25.6584	169	0.0353016
SM-rep1_0	N/A	Streck	Illumina Novaseq v1.5	NYGC	Omega	10	KAPA Hyper PCR+ cfDNA	#NAME?	355204	2022-03-04	2022-04-21	2022-04-12	972131094	0.237315	24.4193	171	0.0652639
SM-rep1_103	N/A	Streck	Illumina Novaseq v1.5	NYGC	Omega	10	KAPA Hyper PCR+ cfDNA	#NAME?	258800	2022-03-04	2022-04-21	2022-04-12	929844408	0.172583	22.6743	175	0.0805871
SM-rep1_104	N/A	Streck	Illumina Novaseq v1.5	NYGC	Omega	10	KAPA Hyper PCR+ cfDNA	#NAME?	323046	2022-03-04	2022-04-21	2022-04-12	1193846022	0.163955	22.7272	173	0.0791472
SM-rep1_105	N/A	Streck	Illumina Novaseq v1.5	NYGC	Omega	10	KAPA Hyper PCR+ cfDNA	#NAME?	501247	2022-03-04	2022-04-21	2022-04-12	1077889080	0.149955	28.9889	172	0.0817975
SM-rep1_106	N/A	Streck	Illumina Novaseq v1.5	NYGC	Omega	10	KAPA Hyper PCR+ cfDNA	#NAME?	503043	2022-03-04	2022-04-21	2022-04-12	784125310	0.186569	26.0081	171	0.0702434
SM-rep2_0	N/A	Streck	Illumina Novaseq v1.5	NYGC	Omega	10	KAPA Hyper PCR+ cfDNA	#NAME?	280289	2022-03-04	2022-04-21	2022-04-12	1313224430	0.180023	17.998	171	0.0394024
SM-rep2_103	N/A	Streck	Illumina Novaseq v1.5	NYGC	Omega	10	KAPA Hyper PCR+ cfDNA	#NAME?	454121	2022-03-04	2022-04-21	2022-04-12	1020337174	0.166171	31.1062	172	0.0808465
SM-rep2_104	N/A	Streck	Illumina Novaseq v1.5	NYGC	Omega	10	KAPA Hyper PCR+ cfDNA	#NAME?	381024	2022-03-04	2022-04-21	2022-04-12	48.0778	0.880853	24.3103	171	0.0694939
SM-rep2_105	N/A	Streck	Illumina Novaseq v1.5	NYGC	Omega	10	KAPA Hyper PCR+ cfDNA	#NAME?	418743	2022-03-04	2022-04-21	2022-04-12	1188303806	0.192792	27.4957	171	0.0551451
SM-rep2_106	N/A	Streck	Illumina Novaseq v1.5	NYGC	Omega	10	KAPA Hyper PCR+ cfDNA	#NAME?	515214	2022-03-04	2022-04-21	2022-04-12	1176755942	0.15887	27.5971	170	0.0657339
Triple negative breast cancer
TNBC plasma		pre sequencing QC								sequencing metrics					QC metrics
Patient ID	Timepoint*	Blood Collection Tube	Sequencing Platform	Sequencing Location	Extraction Kit	Total Mass (ng)	library prep kit	# of PCR cycles	library mass (ng)	DNA Extraction Date	Sequencing Date	Library Prep Date	Total Reads	Duplication Percentage	Mean Coverage	Median Insert Size (bp)	Autocorrelation	Conpair Concordance	Notes
TNBC-20	7 Month	Streck	Illumina NovaSeq v1.0 Chemistry	British Columbia Cancer Center	QIAamp Circulating Nucleic Acid Kit	54	KAPA HyperPrep Kit	7	196.8	2021-04-22	2022-05-24	2022-03-23	1645834278	13.6672	38.0409	171	0.084562	0.9989
TNBC-20	9 Month	Streck	Illumina NovaSeq v1.0 Chemistry	British Columbia Cancer Center	QIAamp Circulating Nucleic Acid Kit	43	KAPA HyperPrep Kit	7	416	2018-11-03	2022-07-28	2022-06-07	2060275578	12.8112	47.7883	167	0.0381262	0.9995
TNBC-20	3 Month	Streck	Illumina NovaSeq v1.0 Chemistry	British Columbia Cancer Center	QIAamp Circulating Nucleic Acid Kit	28.5	KAPA HyperPrep Kit	7	138.4	2022-03-18	2022-05-24	2022-03-23	1990777234	22.0826	43.8209	177	0.0936625	0.9989
TNBC-76	15 Month	Streck	Illumina NovaSeq v1.0 Chemistry	British Columbia Cancer Center	QIAamp Circulating Nucleic Acid Kit	40.1	KAPA HyperPrep Kit	7	177.6	2022-03-10	2022-05-24	2022-03-23	1629218134	13.9498	40.2808	177	0.0960005	0.9994
TNBC-76	54 Month	Streck	Illumina NovaSeq v1.0 Chemistry	British Columbia Cancer Center	QIAamp Circulating Nucleic Acid Kit	46.2	KAPA HyperPrep Kit	7	101.6	2022-06-01	2022-07-28	2022-06-07	1216472484	22.0091	26.4392	173	0.0834818	0.9465
TNBC-98	9 Month	Streck	Illumina NovaSeq v1.0 Chemistry	British Columbia Cancer Center	QIAamp Circulating Nucleic Acid Kit	35	KAPA HyperPrep Kit	7	68.4	2019-09-03	2022-05-24	2022-03-23	1084160020	21.3097	22.5739	169	0.0807769	1
TNBC-98	49 Month	Streck	Illumina NovaSeq v1.0 Chemistry	British Columbia Cancer Center	QIAamp Circulating Nucleic Acid Kit	27.5	KAPA HyperPrep Kit	7	90.4	2022-06-01	2022-07-28	2022-06-07	1478502670	27.2455	28.8778	170	0.0927983	0.9995
TNBC-98	2 Month	Streck	Illumina NovaSeq v1.0 Chemistry	British Columbia Cancer Center	QIAamp Circulating Nucleic Acid Kit	60	KAPA HyperPrep Kit	7	147.2	2021-08-12	2022-05-24	2022-03-23	1384345140	17.3614	31.1437	172	0.0737402	0.9995
TNBC-00	70 Month	Streck	Illumina NovaSeq v1.0 Chemistry	British Columbia Cancer Center	QIAamp Circulating Nucleic Acid Kit	23.4	KAPA HyperPrep Kit	7	200	2022-06-01	2022-07-28	2022-06-07	1678321438	19.3808	39.5561	178	0.0940979	0.9993
TNBC-00	17 Month	Streck	Illumina NovaSeq v1.0 Chemistry	British Columbia Cancer Center	QIAamp Circulating Nucleic Acid Kit	34.7	KAPA HyperPrep Kit	7	63.2	2022-03-10	2022-06-13	2022-03-25	1746313776	25.7262	36.5664	175	0.109927	0.9995
TNBC-00	11 Month	Streck	Illumina NovaSeq v1.0 Chemistry	British Columbia Cancer Center	QIAamp Circulating Nucleic Acid Kit	25.8	KAPA HyperPrep Kit	7	260	2022-03-11	2022-05-24	2022-03-23	1908629370	15.0366	42.9645	168	0.0854462	0.999
TNBC-05	61 Month	Streck	Illumina NovaSeq v1.0 Chemistry	British Columbia Cancer Center	QIAamp Circulating Nucleic Acid Kit	12.3	KAPA HyperPrep Kit	7	74.8	2022-05-31	2022-07-28	2022-06-07	1453326476	34.2312	31.9953	251	0.0702658	0.9981
TNBC-05	7 Month	Streck	Illumina NovaSeq v1.0 Chemistry	British Columbia Cancer Center	QIAamp Circulating Nucleic Acid Kit	60.5	KAPA HyperPrep Kit	7	156.8	2021-02-19	2022-05-24	2022-03-23	1339932764	14.9534	31.23	172	0.0954623	0.9984
TNBC-91	7 Month	Streck	Illumina NovaSeq v1.0 Chemistry	British Columbia Cancer Center	QIAamp Circulating Nucleic Acid Kit	50.5	KAPA HyperPrep Kit	7	345.6	2022-03-11	2022-05-24	2022-03-23	1228840196	11.5665	30.3495	173	0.10493	0.9989
TNBC-03	9 Month	Streck	Illumina NovaSeq v1.0 Chemistry	British Columbia Cancer Center	QIAamp Circulating Nucleic Acid Kit	250	KAPA HyperPrep Kit	7	76	2021-02-19	2022-05-18	2022-03-17	1590734498	31.9828	28.9758	170	0.0785528	0.9988
TNBC-03	36 Month	Streck	Illumina NovaSeq v1.0 Chemistry	British Columbia Cancer Center	QIAamp Circulating Nucleic Acid Kit	24	KAPA HyperPrep Kit	7	196.8	2021-04-22	2022-05-30	2022-03-17	1812665252	18.2003	39.149	167	0.111853	0.9994
TNBC-03	50 Month	Streck	Illumina NovaSeq v1.0 Chemistry	British Columbia Cancer Center	QIAamp Circulating Nucleic Acid Kit	70	KAPA HyperPrep Kit	7	275.2	2022-06-01	2022-07-28	2022-06-07	1362264220	12.8551	33.0473	172	0.0763523	0.9988
TNBC-08	5 Month	Streck	Illumina NovaSeq v1.0 Chemistry	British Columbia Cancer Center	QIAamp Circulating Nucleic Acid Kit	34.5	KAPA HyperPrep Kit	7	53.2	2022-03-11	2022-06-13	2022-03-25	1153602046	24.7301	24.0635	173	0.110553	0.9992
TNBC-08	13 Month	Streck	Illumina NovaSeq v1.0 Chemistry	British Columbia Cancer Center	QIAamp Circulating Nucleic Acid Kit	57	KAPA HyperPrep Kit	7	492	2019-08-06	2022-07-28	2022-06-07	1888386850	11.5092	43.3053	158	0.0451905	0.9987
TNBC-08	-7 Month	Streck	Illumina NovaSeq v1.0 Chemistry	British Columbia Cancer Center	QIAamp Circulating Nucleic Acid Kit	212	KAPA HyperPrep Kit	7	99.2	2022-03-18	2022-06-13	2022-03-25	1738279848	23.4698	37.2033	174	0.121514	0.9995
TNBC-08	-1 Month	Streck	Illumina NovaSeq v1.0 Chemistry	British Columbia Cancer Center	QIAamp Circulating Nucleic Acid Kit	885	KAPA HyperPrep Kit	7	204.8	2021-08-12	2022-02-04	2021-12-20	1586389000	12.3507	41.4573	178	0.0987749	0.9987
TNBC-89	55 Month	Streck	Illumina NovaSeq v1.0 Chemistry	British Columbia Cancer Center	QIAamp Circulating Nucleic Acid Kit	1720	KAPA HyperPrep Kit	7	46.4	2022-05-31	2022-07-28	2022-06-07	1206187050	45.7114	17.6414	172	0.0338545	0.9982
TNBC-89	18 Month	Streck	Illumina NovaSeq v1.0 Chemistry	British Columbia Cancer Center	QIAamp Circulating Nucleic Acid Kit	31.7	KAPA HyperPrep Kit	7	51.2	2022-03-18	2022-06-13	2022-03-25	1567433440	24.3509	32.6495	173	0.0917434	0.9974
TNBC-89	11 Month	Streck	Illumina NovaSeq v1.0 Chemistry	British Columbia Cancer Center	QIAamp Circulating Nucleic Acid Kit	59.5	KAPA HyperPrep Kit	7	111.2	2022-03-18	2022-05-24	2022-03-23	1944251854	23.8368	44.7574	171	0.0808472	0.9987
TNBC-40	6 Month	Streck	Illumina NovaSeq v1.0 Chemistry	British Columbia Cancer Center	QIAamp Circulating Nucleic Acid Kit	115	KAPA HyperPrep Kit	7	104	2022-05-31	2022-08-03	2022-06-07	1849141890	19.2115	42.4443	171	0.063177	0.9989
TNBC-40	0 Month	Streck	Illumina NovaSeq v1.0 Chemistry	British Columbia Cancer Center	QIAamp Circulating Nucleic Acid Kit	31.5	KAPA HyperPrep Kit	7	148	2019-08-17	2022-06-13	2022-03-25	1451665406	15.5012	33.3417	171	0.0903629	0.9984
TNBC-83	10 Month	Streck	Illumina NovaSeq v1.0 Chemistry	British Columbia Cancer Center	QIAamp Circulating Nucleic Acid Kit	655	KAPA HyperPrep Kit	7	72.4	2022-03-11	2022-05-18	2022-03-17	1564047360	32.9362	27.5809	168	0.0735374	0.998
TNBC-83	32 Month	Streck	Illumina NovaSeq v1.0 Chemistry	British Columbia Cancer Center	QIAamp Circulating Nucleic Acid Kit	68	KAPA HyperPrep Kit	7	174.4	2022-03-10	2022-05-30	2022-03-17	2050932198	19.5541	44.9301	170	0.0735974	0.9994
TNBC-83	43 Month	Streck	Illumina NovaSeq v1.0 Chemistry	British Columbia Cancer Center	QIAamp Circulating Nucleic Acid Kit	69.5	KAPA HyperPrep Kit	7	96	2022-06-01	2022-08-03	2022-06-07	1241361938	18.7897	28.3635	171	0.0657475	0.9994
TNBC-10	16 Month	Streck	Illumina NovaSeq v1.0 Chemistry	British Columbia Cancer Center	QIAamp Circulating Nucleic Acid Kit	159	KAPA HyperPrep Kit	7	72.4	2022-05-31	2022-08-03	2022-06-07	1797105806	33.5041	32.8788	169	0.0616554	0.9987
TNBC-10	4 Month	Streck	Illumina NovaSeq v1.0 Chemistry	British Columbia Cancer Center	QIAamp Circulating Nucleic Acid Kit	13.7	KAPA HyperPrep Kit	7	39	2022-03-18	2022-06-13	2022-03-25	963668240	23.865	20.5319	173	0.11338	0.9989
TNBC-10	1 Month	Streck	Illumina NovaSeq v1.0 Chemistry	British Columbia Cancer Center	QIAamp Circulating Nucleic Acid Kit	28.8	KAPA HyperPrep Kit	7	47.2	2022-03-18	2022-05-24	2022-03-23	1948375278	43.1519	29.7173	173	0.117845	0.9986
TNBC-25	27 Month	Streck	Illumina NovaSeq v1.0 Chemistry	British Columbia Cancer Center	QIAamp Circulating Nucleic Acid Kit	77.5	KAPA HyperPrep Kit	7	54	2021-04-22	2022-06-13	2022-03-25	1493160442	24.479	31.1882	173	0.0897035	0.9992
TNBC-25	16 Month	Streck	Illumina NovaSeq v1.0 Chemistry	British Columbia Cancer Center	QIAamp Circulating Nucleic Acid Kit	68.5	KAPA HyperPrep Kit	7	167.2	2021-04-22	2022-08-03	2022-06-07	2009540602	21.6704	49.1178	180	0.0532331	0.9997
TNBC-25	7 Month	Streck	Illumina NovaSeq v1.0 Chemistry	British Columbia Cancer Center	QIAamp Circulating Nucleic Acid Kit	9.8	KAPA HyperPrep Kit	7	15.9	2022-03-18	2022-05-24	2022-03-23	889953898	51.2142	12.4626	178	0.0725291	0.997
TNBC-61	33 Month	Streck	Illumina NovaSeq v1.0 Chemistry	British Columbia Cancer Center	QIAamp Circulating Nucleic Acid Kit	73	KAPA HyperPrep Kit	7	172	2022-05-31	2022-08-03	2022-06-07	1634476728	18.1323	38.4753	174	0.0711381	0.9992
TNBC-61	10 Month	Streck	Illumina NovaSeq v1.0 Chemistry	British Columbia Cancer Center	QIAamp Circulating Nucleic Acid Kit	29.2	KAPA HyperPrep Kit	7	80.8	2022-03-10	2022-06-13	2022-03-25	1355066682	18.7944	29.956	171	0.0948784	0.999
TNBC-39	8 Month	Streck	Illumina NovaSeq v1.0 Chemistry	British Columbia Cancer Center	QIAamp Circulating Nucleic Acid Kit	15.8	KAPA HyperPrep Kit	7	86.4	2022-03-18	2022-05-24	2022-03-23	1295814676	18.9739	27.2809	167	0.0877088	0.9989
TNBC-39	11 Month	Streck	Illumina NovaSeq v1.0 Chemistry	British Columbia Cancer Center	QIAamp Circulating Nucleic Acid Kit	48	KAPA HyperPrep Kit	7	106.4	2021-04-22	2022-06-13	2022-03-25	1367668420	16.9791	29.9013	167	0.090068	0.9992
TNBC-21	9 Month	Streck	Illumina NovaSeq v1.0 Chemistry	British Columbia Cancer Center	QIAamp Circulating Nucleic Acid Kit	71.5	KAPA HyperPrep Kit	7	158.4	2021-03-05	2022-06-13	2022-03-25	1554706488	15.7181	34.6237	168	0.089958	0.999
TNBC-34	20 Month	Streck	Illumina NovaSeq v1.0 Chemistry	British Columbia Cancer Center	QIAamp Circulating Nucleic Acid Kit	54	KAPA HyperPrep Kit	7	50.8	2022-03-10	2022-05-30	2022-03-17	1652746704	37.9846	27.4008	171	0.0830205	0.9992
TNBC-34	6 Month	Streck	Illumina NovaSeq v1.0 Chemistry	British Columbia Cancer Center	QIAamp Circulating Nucleic Acid Kit	119	KAPA HyperPrep Kit	7	154.4	2021-02-24	2022-05-18	2022-03-17	812483658	19.1452	27.4909	171	0.0575453	0.9984
TNBC-34	46 Month	Streck	Illumina NovaSeq v1.0 Chemistry	British Columbia Cancer Center	QIAamp Circulating Nucleic Acid Kit	37	KAPA HyperPrep Kit	7	59.2	2022-06-01	2022-08-03	2022-06-07	1364375064	27.9747	26.7805	170	0.0745233	0.9982
TNBC-90	23 Month	Streck	Illumina NovaSeq v1.0 Chemistry	British Columbia Cancer Center	QIAamp Circulating Nucleic Acid Kit	75.5	KAPA HyperPrep Kit	7	76.8	2022-03-10	2022-05-30	2022-03-17	1642456310	26.0006	32.8088	170	0.104273	0.9963
TNBC-90	5 Month	Streck	Illumina NovaSeq v1.0 Chemistry	British Columbia Cancer Center	QIAamp Circulating Nucleic Acid Kit	158	KAPA HyperPrep Kit	7	140.8	2022-03-11	2022-05-30	2022-03-17	1643872446	24.1889	34.97	173	0.0620426	0.9952
	*Dates oriented around date of surgical resection
Non-cancer control plasma
NYGC controls		pre sequencing QC								sequencing metrics			QC metrics
Patient ID	Timepoint	Blood Collection Tube	Sequencing Platform	Sequencing Location	Extraction Kit	Total Mass (ng)	library prep kit	# of PCR cycles	library mass (mM)	DNA Extraction Date	Sequencing Date	Library Prep Date	Total Reads	Duplication Percentage	Mean Coverage	Median Insert Size (bp)	Autocorrelation	Pileup Size	Notes
CTRL-201	N/A	Streck	Illumina NovaSeq v1.0 Chemistry	NYGC	Omega	4.7642	Kappa Hyper	6	1350444	2020-08-19	2020-08-28	N/A	922059462	8.6764	28.7285	177	0.103891	20977674
CTRL-204	N/A	Streck	Illumina NovaSeq v1.0 Chemistry	NYGC	Omega	7.4168	Kappa Hyper	6	671121	2020-08-19	2020-08-28	N/A	1102393506	8.1829	33.6893	176	0.113905	21681122
CTRL-205	N/A	Streck	Illumina NovaSeq v1.0 Chemistry	NYGC	Omega	8.174	Kappa Hyper	6	719357	2020-08-19	2020-08-28	N/A	1209658046	7.7255	38.368	178	0.0708321	24545773
CTRL-206	N/A	Streck	Illumina NovaSeq v1.0 Chemistry	NYGC	Omega	10.989	Kappa Hyper	6	829162	2020-08-19	2020-08-28	N/A	1178536778	7.6222	38.4232	180	0.0680637	32695759
CTRL-207	N/A	Streck	Illumina NovaSeq v1.0 Chemistry	NYGC	Omega	12.818	Kappa Hyper	6	499503	2020-08-19	2020-08-28	N/A	1130556838	8.4303	37.0486	180	0.0544989	34999373
CTRL-208	N/A	Streck	Illumina NovaSeq v1.0 Chemistry	NYGC	Omega	15.6354	Kappa Hyper	6	1295047	2020-08-19	2020-08-28	N/A	1101872290	6.3741	35.5614	178	0.0756078	27409301
CTRL-209	N/A	Streck	Illumina NovaSeq v1.0 Chemistry	NYGC	Omega	13.2158	Kappa Hyper	6	1215442	2020-08-19	2020-08-28	N/A	1022316208	6.4173	32.6349	178	0.0585154	24177327
CTRL-210	N/A	Streck	Illumina NovaSeq v1.0 Chemistry	NYGC	Omega	16.2708	Kappa Hyper	6	1174032	2020-08-19	2020-08-28	N/A	951311180	5.9573	30.5444	177	0.0518114	22966552
CTRL-211	N/A	Streck	Illumina NovaSeq v1.0 Chemistry	NYGC	Omega	16.632	Kappa Hyper	6	1475994	2020-08-19	2020-08-28	N/A	982378280	6.4856	29.7336	171	0.0821103	21371295
CTRL-212	N/A	Streck	Illumina NovaSeq v1.0 Chemistry	NYGC	Omega	14.4356	Kappa Hyper	6	1137634	2020-08-19	2020-08-28	N/A	935689726	5.8288	29.3147	175	0.0755119	21010563
CTRL-213	N/A	Streck	Illumina NovaSeq v1.0 Chemistry	NYGC	Omega	9.06	Kappa Hyper	6	695461	2020-08-19	2020-08-28	N/A	1229905924	7.9974	40.0081	184	0.0645529	40121485
CTRL-214	N/A	Streck	Illumina NovaSeq v1.0 Chemistry	NYGC	Omega	10.38	Kappa Hyper	6	830239	2020-08-19	2020-08-28	N/A	1052951874	7.1461	31.4391	171	0.0364275	20957215
CTRL-215	N/A	Streck	Illumina NovaSeq v1.0 Chemistry	NYGC	Omega	12.3004	Kappa Hyper	6	1239661	2020-08-19	2020-08-28	N/A	993926260	6.0119	30.6205	174	0.0647863	20571989
CTRL-216	N/A	Streck	Illumina NovaSeq v1.0 Chemistry	NYGC	Omega	17.388	Kappa Hyper	6	1266429	2020-08-19	2020-08-28	N/A	1074956094	6.3575	33.0915	174	0.0473056	21745509
CTRL-217	N/A	Streck	Illumina NovaSeq v1.0 Chemistry	NYGC	Omega	6.4272	Kappa Hyper	6	786963	2020-08-19	2020-08-28	N/A	1218995288	8.3942	37.1319	174	0.0585295	24205485
CTRL-219	N/A	Streck	Illumina NovaSeq v1.0 Chemistry	NYGC	Omega	7.623	Kappa Hyper	6	750736	2020-08-19	2020-08-28	N/A	1021658660	7.2874	31.9992	176	0.0920206	20776025
CTRL-220	N/A	Streck	Illumina NovaSeq v1.0 Chemistry	NYGC	Omega	16.8636	Kappa Hyper	6	770416	2020-08-19	2020-08-28	N/A	1214994704	7.3635	40.7199	180	0.060029	41182632
CTRL-221	N/A	Streck	Illumina NovaSeq v1.0 Chemistry	NYGC	Omega	13.623	Kappa Hyper	6	1474983	2020-08-19	2020-08-28	N/A	946722852	5.9606	29.5034	176	0.053713	20331723
CTRL-222	N/A	Streck	Illumina NovaSeq v1.0 Chemistry	NYGC	Omega	4.284	Kappa Hyper	6	1585687	2020-08-19	2020-08-28	N/A	938851134	8.1227	28.9967	176	0.0741575	22299284
CTRL-223	N/A	Streck	Illumina NovaSeq v1.0 Chemistry	NYGC	Omega	18.0056	Kappa Hyper	6	1264728	2020-08-19	2020-08-28	N/A	1058310564	6.4141	33.9312	175	0.0779266	22993428
CTRL-224	N/A	Streck	Illumina NovaSeq v1.0 Chemistry	NYGC	Omega	15.2796	Kappa Hyper	6	1257971	2020-08-19	2020-08-28	N/A	1073714324	6.5198	32.9524	174	0.0516179	21161763
CTRL-225	N/A	Streck	Illumina NovaSeq v1.0 Chemistry	NYGC	Omega	7.6956	Kappa Hyper	6	1108083	2020-08-19	2020-08-28	N/A	987554180	6.961	29.3778	170	0.0662446	19949390
CTRL-226	N/A	Streck	Illumina NovaSeq v1.0 Chemistry	NYGC	Omega	7.5922	Kappa Hyper	6	910983	2020-08-19	2020-08-28	N/A	948690090	7.4432	29.4938	175	0.064654	19208346
CTRL-227	N/A	Streck	Illumina NovaSeq v1.0 Chemistry	NYGC	Omega	13.166	Kappa Hyper	6	366100	2020-08-19	2020-08-28	N/A	1099874300	10.0881	33.5646	174	0.0664568	20789114
CTRL-228	N/A	Streck	Illumina NovaSeq v1.0 Chemistry	NYGC	Omega	8.0064	Kappa Hyper	6	224475	2020-08-19	2020-08-28	N/A	963780660	11.3373	28.8334	174	0.0569001	19817045
CTRL-229	N/A	Streck	Illumina NovaSeq v1.0 Chemistry	NYGC	Omega	21.3756	Kappa Hyper	6	466920	2020-08-19	2020-08-28	N/A	841661356	8.0351	25.3575	174	0.0272583	17414595
CTRL-230	N/A	Streck	Illumina NovaSeq v1.0 Chemistry	NYGC	Omega	13.348	Kappa Hyper	6	219042	2020-08-19	2020-08-28	N/A	1016381116	12.556	29.1199	172	0.0494299	18811371
CTRL-231	N/A	Streck	Illumina NovaSeq v1.0 Chemistry	NYGC	Omega	10.962	Kappa Hyper	6	238701	2020-08-19	2020-08-28	N/A	964852616	11.2795	28.2066	173	0.0185241	18470899
CTRL-232	N/A	Streck	Illumina NovaSeq v1.0 Chemistry	NYGC	Omega	14.508	Kappa Hyper	6	600248	2020-08-19	2020-08-28	N/A	1033556406	7.5369	32.4343	174	0.0428256	21526731
CTRL-233	N/A	Streck	Illumina NovaSeq v1.0 Chemistry	NYGC	Omega	11.2464	Kappa Hyper	6	353687	2020-08-19	2020-08-28	N/A	905660482	9.0005	28.6933	177	0.0299919	26328328
CTRL-234	N/A	Streck	Illumina NovaSeq v1.0 Chemistry	NYGC	Omega	8.0934	Kappa Hyper	6	486389	2020-08-19	2020-08-28	N/A	1042291534	8.0264	34.6231	186	0.106444	40444789
CTRL-235	N/A	Streck	Illumina NovaSeq v1.0 Chemistry	NYGC	Omega	7.98	Kappa Hyper	6	683247	2020-08-19	2020-08-28	N/A	1027810848	7.6709	32.7854	178	0.0783986	23701602
CTRL-236	N/A	Streck	Illumina NovaSeq v1.0 Chemistry	NYGC	Omega	13.8	Kappa Hyper	6	1045291	2020-08-19	2020-08-28	N/A	954941718	6.5126	29.8248	175	0.0922094	20661128
CTRL-237	N/A	Streck	Illumina NovaSeq v1.0 Chemistry	NYGC	Omega	32.508	Kappa Hyper	6	1643518	2020-08-19	2020-08-28	N/A	1215284372	6.7572	38.1131	176	0.0758798	22704344
CTRL-238	N/A	Streck	Illumina NovaSeq v1.0 Chemistry	NYGC	Omega	13.786	Kappa Hyper	6	751345	2020-08-19	2020-08-28	N/A	1216562382	8.4654	38.523	178	0.0713623	25358130
								*library mass capped at 25 ng
HiSeq controls		pre sequencing QC								sequencing metrics			QC metrics
Patient ID	Timepoint	Blood Collection Tube	Sequencing Platform	Sequencing Location	Extraction Kit	Total Mass (ng)	library prep kit	# of PCR cycles	library mass (mM)	DNA Extraction Date	Sequencing Date	Library Prep Date	Total Reads	Duplication Percentage	Mean Coverage	Median Insert Size (bp)	Autocorrelation	Notes
CTRL-01	N/A	Streck	Illumina HiSeq X	NYGC	Omega	2.67	Kapa Hyper	5	339.2	N/A	2018-04-26	N/A	789858466	0.113779	23.1358	175	0.045889
CTRL-03	N/A	Streck	Illumina HiSeq X	NYGC	Omega	8.25	Kapa Hyper	5	148.86	N/A	2018-04-26	N/A	836157356	0.123332	23.964	175	0.0690793
CTRL-04	N/A	Streck	Illumina HiSeq X	NYGC	Omega	9.6	Kapa Hyper	5	224.88	N/A	2018-04-26	N/A	946275796	0.142511	26.3369	174	0.0529693
CTRL-05	N/A	Streck	Illumina HiSeq X	NYGC	Omega	4.86	Kapa Hyper	5	144.9	N/A	2018-04-26	N/A	782434050	0.133918	23.0649	178	0.103755
CTRL-06	N/A	Streck	Illumina HiSeq X	NYGC	Omega	17.83	Kapa Hyper	5	N/A	N/A	#N/A	N/A	911087416	0.1098	29.3412	174	0.0738878
CTRL-07	N/A	Streck	Illumina HiSeq X	NYGC	Omega	22.68	Kapa Hyper	5	137.267	N/A	#N/A	N/A	733283062	0.088995	23.2537	179	0.060843
CTRL-08	N/A	Streck	Illumina HiSeq X	NYGC	Omega	15.96	Kapa Hyper	5	91.4588	N/A	#N/A	N/A	751392866	0.110687	21.2219	170	0.0278342
CTRL-09	N/A	Streck	Illumina HiSeq X	NYGC	Omega	34.8	Kapa Hyper	5	239.752	N/A	#N/A	N/A	826103658	0.100672	25.2573	174	0.0407456
CTRL-10	N/A	Streck	Illumina HiSeq X	NYGC	Omega	7.5	NEXTflex	5	N/A	N/A	#N/A	N/A	920821992	0.6477	11.81	188	0.0409983
CTRL-11	N/A	Streck	Illumina HiSeq X	NYGC	Omega	35.4	Kapa Hyper	5	227.421	N/A	#N/A	N/A	860581576	0.108264	26.2368	177	0.0463937
CTRL-12	N/A	Streck	Illumina HiSeq X	NYGC	Omega	24.06	Kapa Hyper	5	218.108	N/A	2018-04-26	N/A	692806584	0.112351	19.0633	176	0.0510234
CTRL-13	N/A	Streck	Illumina HiSeq X	NYGC	Omega	33.9	Kapa Hyper	5	181.984	N/A	#N/A	N/A	853441796	0.097603	25.3944	174	0.04791
CTRL-15	N/A	Streck	Illumina HiSeq X	NYGC	Omega	24.6	Kapa Hyper	5	181.2	N/A	#N/A	N/A	713152810	0.097073	21.0911	174	0.0388771
CTRL-16	N/A	Streck	Illumina HiSeq X	NYGC	Omega	105	Kapa Hyper	5	302.73	N/A	#N/A	N/A	893704580	0.090932	28.3425	176	0.0388771
CTRL-17	N/A	Streck	Illumina HiSeq X	NYGC	Omega	17.28	Kapa Hyper	5	169.202	N/A	#N/A	N/A	870655114	0.114987	26.1242	175	0.0648816
CTRL-19	N/A	Streck	Illumina HiSeq X	NYGC	Omega	46.5	Kapa Hyper	5	263.384	N/A	#N/A	N/A	822871044	0.092606	24.6906	171	0.0477442
CTRL-20	N/A	Streck	Illumina HiSeq X	NYGC	Omega	30.3	Kapa Hyper	5	329.883	N/A	#N/A	N/A	780113986	0.097284	23.7087	175	0.0462714
CTRL-22	N/A	Streck	Illumina HiSeq X	NYGC	Omega	16.56	Kapa Hyper	5	181.847	N/A	#N/A	N/A	873962842	0.111613	26.1347	175	0.0904999
CTRL-23	N/A	Streck	Illumina HiSeq X	NYGC	Omega	23.94	Kapa Hyper	5	155.583	N/A	#N/A	N/A	913465942	0.12389	26.2122	173	0.0478318
CTRL-24	N/A	Streck	Illumina HiSeq X	NYGC	Omega	25.29	Kapa Hyper	5	173.809	N/A	#N/A	N/A	862630112	0.121396	25.1319	174	0.0463805
CTRL-25	N/A	Streck	Illumina HiSeq X	NYGC	Omega	42.9	Kapa Hyper	5	286.941	N/A	#N/A	N/A	872314532	0.100399	25.9125	174	0.0349483
CTRL-26	N/A	Streck	Illumina HiSeq X	NYGC	Omega	29.7	Kapa Hyper	5	155.681	N/A	#N/A	N/A	729628840	0.077642	22.6453	175	0.0513775
CTRL-27	N/A	Streck	Illumina HiSeq X	NYGC	Omega	22.86	Kapa Hyper	5	147.944	N/A	#N/A	N/A	891804778	0.120816	26.1561	173	0.0719288
CTRL-28	N/A	Streck	Illumina HiSeq X	NYGC	Omega	18.66	Kapa Hyper	5	136.387	N/A	#N/A	N/A	667038560	0.079548	20.4339	176	0.0623225
CTRL-29	N/A	Streck	Illumina HiSeq X	NYGC	Omega	28.77	Kapa Hyper	5	143.104	N/A	#N/A	N/A	766733204	0.084346	23.3923	175	0.0395731
CTRL-30	N/A	Streck	Illumina HiSeq X	NYGC	Omega	357	Kapa Hyper	5	148.241	N/A	#N/A	N/A	849408178	0.09028	24.2911	171	0.0520924
CTRL-31	N/A	Streck	Illumina HiSeq X	NYGC	Omega	8.73	NEXTflex	5	N/A	N/A	#N/A	N/A	871172416	0.5203	14.4051	182	0.0938143
CTRL-32	N/A	Streck	Illumina HiSeq X	NYGC	Omega	9.27	Kapa Hyper	5	184.2	N/A	2018-04-26	N/A	919023222	10.7905	27.7924	179	0.0468411
CTRL-33	N/A	Streck	Illumina HiSeq X	NYGC	Omega	10.1	NEXTflex	5	N/A	N/A	#N/A	N/A	881910872	0.408031	18.1851	183	0.0414715
CTRL-34	N/A	Streck	Illumina HiSeq X	NYGC	Omega	9.78	Kapa Hyper	5	N/A	N/A	2018-09-07	N/A	775111974	0.0932	22.1317	173	0.0407766
CTRL-35	N/A	Streck	Illumina HiSeq X	NYGC	Omega	22.62	Kapa Hyper	5	148.377	N/A	#N/A	N/A	903019548	0.123213	26.312	175	0.052353
CTRL-36	N/A	Streck	Illumina HiSeq X	NYGC	Omega	23.7	Kapa Hyper	5	170.25	N/A	#N/A	N/A	861184834	0.113308	25.6014	173	0.0532871
CTRL-37	N/A	Streck	Illumina HiSeq X	NYGC	Omega	75.6	Kapa Hyper	5	347.222	N/A	#N/A	N/A	876738398	0.095074	26.97	176	0.047733
CTRL-38	N/A	Streck	Illumina HiSeq X	NYGC	Omega	41.7	Kapa Hyper	5	217.087	N/A	#N/A	N/A	868327440	0.106999	26.7868	178	0.0563991
* previously reported in Zviran et al. Nature Med 2020
HiSeq PON Plasma		pre sequencing QC								sequencing metrics			QC metrics
Patient ID	Timepoint	Blood Collection Tube	Sequencing Platform	Sequencing Location	Extraction Kit	Total Mass (ng)	library prep kit	# of PCR cycles	library mass (ng)	DNA Extraction Date	Sequencing Date	Library Prep Date	Total Reads	Duplication Percentage	Mean Coverage	Median Insert Size (bp)	Autocorrelation	Notes
HiSeq PON- 1	N/A	Streck	Illumina HiSeq X	NYGC	Omega	143.1	Kapa Hyper	6	119.25	N/A	N/A	N/A	1060000000	9.5367	29.7647	176.549	0.0521721
HiSeq PON- 2	N/A	Streck	Illumina HiSeq X	NYGC	Omega	42	Kapa Hyper	6	35	N/A	N/A	N/A	945000000	10.9932	25.1701	173.745	0.0642385
HiSeq PON- 3	N/A	Streck	Illumina HiSeq X	NYGC	Omega	31.5	Kapa Hyper	6	26.25	N/A	N/A	N/A	783000000	9.3594	19.7805	171.929	0.0765996
HiSeq PON- 4	N/A	Streck	Illumina HiSeq X	NYGC	Omega	25.62	Kapa Hyper	6	21.35	N/A	N/A	N/A	13.2	13.1767	23.1686	13.2	0.0615897
HiSeq PON- 5	N/A	Streck	Illumina HiSeq X	NYGC	Omega	9.8	Kapa Hyper	6	9.8	N/A	N/A	N/A	786000000	8.0893	21.4504	173	0.0336
HiSeq PON- 6	N/A	Streck	Illumina HiSeq X	NYGC	Omega	19.525	Kapa Hyper	6	19.525	N/A	N/A	N/A	1060000000	11.3325	29.1876	175	0.053
HiSeq PON- 7	N/A	Streck	Illumina HiSeq X	NYGC	Omega	33.5	Kapa Hyper	6	25	N/A	N/A	N/A	967000000	11.4483	28.2226	189	0.0451
HiSeq PON- 8	N/A	Streck	Illumina HiSeq X	NYGC	Omega	5.475	Kapa Hyper	6	5.5	N/A	N/A	N/A	862000000	11.6955	22.9875	176	0.0514
* these samples were included in the panel of normal samples for Illumina HiSeq X data and not included in any other analysis
NovaSeq plasma reference		pre sequencing QC								sequencing metrics			QC metrics
Patient ID	Timepoint	Blood Collection Tube	Sequencing Platform	Sequencing Location	Extraction Kit	Total Mass (ng)	library prep kit	# of PCR cycles	library mass (ng)	DNA Extraction Date	Sequencing Date	Library Prep Date	Total Reads	Duplication Percentage	Mean Coverage	Median Insert Size (bp)	Autocorrelation	Notes
NovaSeq PON-17^	N/A	N/A	Illumina NovaSeq v1.0 Chemistry	N/A	N/A	N/A	N/A	N/A	N/A	N/A	N/A	N/A	705808462	0.161577	18.9834	190	0.0491212
NovaSeq PON-18^	N/A	N/A	Illumina NovaSeq v1.0 Chemistry	N/A	N/A	N/A	N/A	N/A	N/A	N/A	N/A	N/A	932624848	0.166726	24.4357	187	0.0566279
*these samples were included in the NovaSeq plasma reference sample for MRDetectCNV and were not included in any other analysis
^included from Ulz P et al. Nat Commun. 2019 Oct 11;10(1):4666. doi: 10.1038/s41467-019-12714-4. PMID: 31604930; PMCID: PMC6789008.

## Sheet: Supplementary Table 6
Clinical data for individual patients				Cohorts included	HiSeq CRC
					Neoadjuvant ICI and SBRT NSCLC
					Small Cell Lung Cancer
					HiSeq NSCLC
					High-Burden NSCLC
					Tumor-informed melanoma
					Adaptive Dosing Melanoma
					Conventional Immunotherapy melanoma
					TNBC
					NYGC controls
					HiSeq controls
				Restricted access cohorts (present in Restricted Table 6, see Data Availability Statement)	Stage III NovaSeq CRC
					Adenoma and pT1 lesions
					High-Burden CRC
					Aarhus controls
Tumor-informed colorectal and premalignant lesions
Cohort	ID	Age	Gender	Cancer Stage	Histology	MSI	Adjuvant chemotherapy	Recurrence	RFS [months]	pre-operative plasma sample	post-operative plasma sample
HiSeq CRC	CRC 1	81.6055	F	IIA	Adenocarcinoma	No	NA		24.3333	+	+
HiSeq CRC	CRC 2	81.3151	M	IIA	Adenocarcinoma	No	NA		44.0333	+	+
HiSeq CRC	CRC 3	71.8438	M	IIA	Sigmoid Colon	No	NA		17.3667	+	+
HiSeq CRC	CRC 4	72.3178	M	IIA	NA	Yes	NA		49.7667	+	+						-
HiSeq CRC	CRC 5	59.7288	M	IIA	Adenocarcinoma	Yes	NA		27.7	+	+
HiSeq CRC	CRC 6	35	F	IIA	Adenocarcinoma	No	Yes		37	+	+
HiSeq CRC	CRC 7	35.2192	M	IIA	Adenocarcinoma	No	Yes		36.7667	+	+
HiSeq CRC	CRC 8	67.8603	M	IIB	NA	Yes	NA		51.6	+	+
HiSeq CRC	CRC 9	64.6767	M	IIB	NA	No	Yes		43.3667	+	+
HiSeq CRC	CRC 10	81.8849	F	IIB	NA	No	Yes		37.8	+	+
HiSeq CRC	CRC 11	42.5671	M	IIB	NA	Yes	NA		37.1	+	+
HiSeq CRC	CRC 12	51.5041	M	III	NA	No	Yes		49.5	+	+
HiSeq CRC	CRC 13	51.7068	F	III	NA	Yes	Yes		19.1	+	+
HiSeq CRC	CRC 14	61.8137	M	III	Adenocarcinoma	No	NA	Yes	19.5667	+	+
HiSeq CRC	CRC 15	50.1151	F	III	Adenocarcinoma	No	Yes		51.1	+	+
HiSeq CRC	CRC 16	47.1041	F	III	NA	No	Yes	Yes	16.7	+	+
HiSeq CRC	CRC 17	58.0932	M	III	NA	No	Yes		38.1	+	+
HiSeq CRC	CRC 18	76.8877	M	III	NA	Yes	Yes	Yes	15.0667	+	+
HiSeq CRC	CRC 19	45.9534	M	IV	NA	No	Yes	Yes	6.2	+	+
Tumor-informed NSCLC															Plasma
Cohort	Study Number	Age	Gender	Cancer Stage	Histology	Smoking	Neoadjuvant treatment arm	Adjuvant therapy	EGFR mutation status	Path Response	Resection	Progression	PFS time (months)	ECOG	Pretreatment	Day 3	Week 4	Week 6	3 months postop	6 months postop
Neoadjvuant NSCLC	NSCLC-26	72	Female	IA	Sarcomatoid	Former	Durvalumab alone	Durvalumab	Negative	None	Resection	No	48	0	+	-	+	+	+	-
Neoadjvuant NSCLC	NSCLC-27	82	Female	IB	Adenocarcinoma	Current	Durvalumab alone	Durvalumab	Negative	None	Resection	No	49	1	+	-	+	+	+	-
Neoadjvuant NSCLC	NSCLC-30	60	Male	IIB	Adenocarcinoma	Never	Durvalumab alone	Durvalumab, chemo and xRT	Positive	None	Resection	Yes	11	0	+	-	+	-	+	-
Neoadjvuant NSCLC	NSCLC-33	66	Male	IIIA	Squamous	Former	Durvalumab alone	Durvalumab, chemo and xRT	Negative	Major Response	Resection	No	42	0	+	-	+	+	-	+
Neoadjvuant NSCLC	NSCLC-36	72	Male	IIB	Squamous	Former	Durvalumab alone	Durvalumab and chemotherapy	Negative	None	Resection	Yes	12	1	+	-	+	+	+	-
Neoadjvuant NSCLC	NSCLC-38	58	Male	IIA	Squamous	Former	Durvalumab alone	Durvalumab, chemo and xRT	Negative	None	Resection	No	40	0	+	-	+	+	+	-
Neoadjvuant NSCLC	NSCLC-40	63	Male	IB	NOS	Current	Durvalumab alone	Durvalumab and chemotherapy	Negative	None	Resection	No	40	0	+	-	-	+	+	-
Neoadjvuant NSCLC	NSCLC-41	63	Male	IIIA	Squamous	Current	Durvalumab alone	Durvalumab, chemo and xRT	Negative	None	Resection	Yes	12	0	+	-	+	+	+	-
Neoadjvuant NSCLC	NSCLC-45	77	Female	IIIA	Adenocarcinoma	Former	Durvalumab alone	Durvalumab	Negative	None	Resection	No	35	0	+	-	+	+	-	-
Neoadjvuant NSCLC	NSCLC-47	61	Female	IIIA	Squamous	Current	Durvalumab alone	Durvalumab and chemotherapy	Negative	None	Resection	No	38	1	+	-	+	+	-	+
Neoadjvuant NSCLC	NSCLC-53	69	Male	IIIA	Adenocarcinoma	Current	Durvalumab alone	Durvalumab, chemo and xRT	Negative	None	Resection	No	30	0	+	-	+	+	-	-
Neoadjvuant NSCLC	NSCLC-55	66	Female	IIIA	Adenocarcinoma	Never	Durvalumab alone	Durvalumab, chemo and xRT	Positive	None	Resection	Yes	11	0	+	-	-	+	-	-
Neoadjvuant NSCLC	NSCLC-57	72	Male	IIIA	Adenocarcinoma	Never	Durvalumab alone	Durvalumab, chemo and xRT	Positive	None	Resection	No	31	0	+	-	+	+	-	-
Neoadjvuant NSCLC	NSCLC-58	70	Female	IA	Adenocarcinoma	Former	Durvalumab alone	Durvalumab and chemotherapy	Negative	None	Exploratory	N/A	N/A	0	+	-	+	+	-	-
Neoadjvuant NSCLC	NSCLC-61	76	Female	IB	Adenocarcinoma	Former	Durvalumab alone	Durvalumab	Negative	None	Resection	No	29	0	+	-	-	+	+	-
Neoadjvuant NSCLC	NSCLC-18	83	Female	IIIA	Adenocarcinoma	Former	Durvalumab + SBRT	Durvalumab and chemotherapy	Negative	None	Resection	Yes	18	0	+	+	+	+	+	-
Neoadjvuant NSCLC	NSCLC-24	85	Female	IIIA	Squamous	Never	Durvalumab + SBRT	Osimertinib and durvalumab	Positive	None	Exploratory	N/A	N/A	1	+	+	+	+	+	-
Neoadjvuant NSCLC	NSCLC-29	59	Male	IIB	Squamous	Current	Durvalumab + SBRT	Durvalumab	Negative	Complete Pathological Response	Resection	Yes	25	0	+	+	+	+	+	-
Neoadjvuant NSCLC	NSCLC-32	65	Male	IIIA	Squamous	Current	Durvalumab + SBRT	Durvalumab, chemo and xRT	Negative	None	Resection	No	6	0	+	+	+	+	+	-
Neoadjvuant NSCLC	NSCLC-43	72	Male	IIA	Squamous	Former	Durvalumab + SBRT	Durvalumab, chemo and xRT	Negative	None	Exploratory	N/A	N/A	1	+	+	+	+	-	+
Neoadjvuant NSCLC	NSCLC-44	66	Female	IB	Adenocarcinoma	Former	Durvalumab + SBRT	Durvalumab and chemotherapy	Negative	None	Resection	No	36	0	+	+	+	+	-	-
Neoadjvuant NSCLC	NSCLC-46	78	Female	IIA	Adenocarcinoma	Former	Durvalumab + SBRT	Durvalumab and chemotherapy	Positive	None	Resection	No	36	0	+	+	+	+	+	-
										Plasma
Cohort	ID	Age	Gender	Cancer Stage	Histology	Smoking status	Adjuvant therapy	Recurrence	RFS [months]	pre-operative plasma sample	post-operative plasma sample
HiSeq NSCLC	NSCLC-101	72	M	IA	Adenocarcinoma	Former	No	Not applicable	Not applicable	+	-
HiSeq NSCLC	NSCLC-102	67	M	IA	Squamous	Former	No	Not applicable	Not applicable	+	-
HiSeq NSCLC	NSCLC-103	62	F	IA	Adenocarcinoma	Former	No	Not applicable	Not applicable	+	-
HiSeq NSCLC	NSCLC-104	72	F	IA	LUAD	Former	No	No	12	+	+
HiSeq NSCLC	NSCLC-105	84	F	IA	Squamous	Former	No	Not applicable	Not applicable	+	-
HiSeq NSCLC	NSCLC-106	73	F	IA	LUAD	Former	No	No	45	+	+
HiSeq NSCLC	NSCLC-107	73	M	IA	Squamous	Former	No	Not applicable	Not applicable	+	-
HiSeq NSCLC	NSCLC-108	79	M	IA	Squamous	Former	No	Not applicable	Not applicable	+	-
HiSeq NSCLC	NSCLC-109	78	F	IA	Adenocarcinoma	Current	No	Not applicable	Not applicable	+	-
HiSeq NSCLC	NSCLC-110	76	M	IA	LUAD	Former	No	No	47	+	+
HiSeq NSCLC	NSCLC-111	56	M	IA	LUAD	Current	No	Yes	36	+	+
HiSeq NSCLC	NSCLC-112	75	F	IA	LUAD	Former	No	No	35	+	+
HiSeq NSCLC	NSCLC-113	77	F	IA	squamous cell carcinoma	Former	No	Not applicable	Not applicable	+	-
HiSeq NSCLC	NSCLC-114	67	F	IA	Adenocarcinoma	Former	No	No	34	+	+
HiSeq NSCLC	NSCLC-115	78	F	IA	Adenocarcinoma	Never	No	No	18	+	+
HiSeq NSCLC	NSCLC-116	75	M	IB	Pleomorphic carcinoma	Former	No	Not applicable	Not applicable	+	-
HiSeq NSCLC	NSCLC-117	75	F	IB	Adenocarcinoma	Former	No	Not applicable	Not applicable	+	-
HiSeq NSCLC	NSCLC-118	77	M	IB	Adenocarcinoma	Former	No	Yes	6	+	+
HiSeq NSCLC	NSCLC-119	72	M	IB	Adenocarcinoma	Former	No	No	40	+	+
HiSeq NSCLC	NSCLC-120	76	M	IB	Adenocarcinoma	Former	No	No	42	+	+
HiSeq NSCLC	NSCLC-121	69	F	IB	Large cell neuroendocrine carcinoma	Former	No	Not applicable	Not applicable	+	-
HiSeq NSCLC	NSCLC-122	65	M	IB	Adenocarcinoma	Former	No	No	37	+	+
HiSeq NSCLC	NSCLC-123	65	M	IB	Adenocarcinoma	Current	No	No	31	+	+
HiSeq NSCLC	NSCLC-124	84	M	IIA	Squamous	Former	No	Not applicable	Not applicable	+	-
HiSeq NSCLC	NSCLC-125	79	M	IIA	Adenocarcinoma	Former	No	No	26	+	+
HiSeq NSCLC	NSCLC-126	69	F	IIA	Adenocarcinoma	Former	No	Yes	6	+	+
HiSeq NSCLC	NSCLC-127	63	F	IIA	Adenocarcinoma	Never	Yes	Yes	7	+	+
HiSeq NSCLC	NSCLC-128	66	M	IIA	Adenocarcinoma	Current	No	No	35	+	+
HiSeq NSCLC	NSCLC-129	66	M	IIB	Squamous	Former	No	Not applicable	Not applicable	+	-
HiSeq NSCLC	NSCLC-130	67	F	IIB	Adenocarcinoma	Former	No	Not applicable	Not applicable	+	-
HiSeq NSCLC	NSCLC-131	87	F	IIIA	Adenocarcinoma	Former	No	Yes	6	+	+
HiSeq NSCLC	NSCLC-132	65	F	IIIA	Adenocarcinoma	Current	Yes	No	33	+	+
HiSeq NSCLC	NSCLC-133	75	F	IIIA	Carcinosarcoma	Current	No	Not applicable	Not applicable	+	-
HiSeq NSCLC	NSCLC-134	72	F	IIIA	Squamous	Current	No	Not applicable	Not applicable	+	-
HiSeq NSCLC	NSCLC-135	81	F	IIIA	Adenocarcinoma	Former	Yes	No	34	+	+
HiSeq NSCLC	NSCLC-136	67	M	IV	Adenocarcinoma	Former	No	Not applicable	Not applicable	+	-
HiSeq NSCLC	NSCLC-137	77	F	IA	Adenocarcinoma	Former	No	No	39	-	+
HiSeq NSCLC	NSCLC-138	60	F	IA	Adenocarcinoma	Former	No	No	54	-	+
HiSeq NSCLC	NSCLC-139	80	M	IA	Adenocarcinoma	Former	No	No	42	-	+
								Only included if post-operative plasma sample collected	Only included if post-operative plasma sample collected
Cohort	ID	Age	Gender	Cancer Stage	Histology	Smoker
High burden NSCLC	NSCLC-206	73	F	IV	Adenocarcinoma	Former
High burden NSCLC	NSCLC-230	79	F	IV	Adenocarcinoma	Former
High burden NSCLC	NSCLC-231	87	F	IV	Adenocarcinoma	Former
High burden NSCLC	NSCLC-234	56	F	IV	Squamous	Current
High burden NSCLC	NSCLC-236	70	M	IV	Adenocarcinoma	Current
Tumor-informed TNBC
Cohort	ID	Age at diagnosis	Gender	Cancer Stage	Type of therapy (neoadjuvant or adjuvant)	Site of recurrence (local or distant)	pCR (Y/N)	Adjuvant Capecitabine	Node status	Chemo start (months)	Chemo end (months)	RFS (months)	Sampling timepoints (relative to surgery)
Perioperative TNBC	TNBC-20	44	F	IIA	neoadjuvant	distant	No	No	Negative	0	0	0	3 Month, 7 Month, 9 Month
Perioperative TNBC	TNBC-76	34	F	IA*	neoadjuvant	local	No	Yes	Negative	0	0	0	15 Month, 54 Month
Perioperative TNBC	TNBC-98	49	F	IIA	neoadjuvant	local	No	No	Negative	0	0	0	2 Month, 9 Month, 49 Month
Perioperative TNBC	TNBC-00	42	F	IIA	adjuvant	local	N/A	N/A	Positive	0	0	0	11 Month, 17 Month, 70 Month
Perioperative TNBC	TNBC-05	47	F	IIA	adjuvant	local	N/A	N/A	Negative	0	0	0	7 Month, 61 Month
Perioperative TNBC	TNBC-91	59	F	IIA	adjuvant	local	N/A	N/A	Negative	0	0	0	7 Month
Perioperative TNBC	TNBC-03	50	F	IIA	neoadjuvant	distant	No	Yes	Positive	0	0	0	9 Month, 36 Month, 50 Month
Perioperative TNBC	TNBC-08	56	F	IIIA*	neoadjuvant	distant	No	Yes	Positive	0	0	0	-7 Month, -1 Month, 5 Month, 13 Month
Perioperative TNBC	TNBC-89	47	F	IIIC*	neoadjuvant	distant	No	Yes	Positive	0	0	0	11 Month, 18 Month, 55 Month
Perioperative TNBC	TNBC-40	68	F	IIB*	neoadjuvant	distant	No	No	Negative	0	0	0	0 Month, 6 Month
Perioperative TNBC	TNBC-83	45	F	IIB	neoadjuvant	distant	No	Yes	Positive	0	0	0	10 Month, 32 Month, 43 Month
Perioperative TNBC	TNBC-10	59	F	IIB	adjuvant	local, then distant	N/A	N/A	Negative	0	0	0	1 Month, 4 Month, 16 Month
Perioperative TNBC	TNBC-25	55	F	IIIA	adjuvant	distant	N/A	N/A	Positive	0	0	0	7 Month, 16 Month, 27 Month
Perioperative TNBC	TNBC-61	47	F	IIA	adjuvant	distant	N/A	N/A	Negative	0	0	0	10 Month, 33 Month
Perioperative TNBC	TNBC-39	32	F	IIA	neoadjuvant	distant	No	Yes	Negative	0	0	0	8 Month, 11 Month
Perioperative TNBC	TNBC-21	60	F	IIA	adjuvant	distant	N/A	N/A	Negative	0	0	0	9 Month
Perioperative TNBC	TNBC-34	60	F	IIA	adjuvant	local	N/A	N/A	Negative	0	0	0	6 Month, 20 Month, 46 Month
Perioperative TNBC	TNBC-90	68	F	IIIC	adjuvant	distant	N/A	N/A	Positive	0	0	0	5 Month, 23 Month
				*path stage after neoadjuvant therapy
De novo melanoma														Plasma timepoints
Cohort	ID	Age	Gender	Cancer Stage	Histology	Week 6 RECIST	Early steroids (< 8 weeks)	PFS Time	PFS Event	OS Time	OS Event	# of sites evaluated in tumor-informed panel	Comorbidities	Pretreatment	Week 3	Week 6	Week 9	Week 12	Comorbidities
Adaptive dosing melanoma	MEL- 1	50	M	IVB	Cutaneous	PD		1.11781	Yes	18.3123	Yes	N/A		+	+	+	+	+	None
Adaptive dosing melanoma	MEL- 2	43	M	IVB	Cutaneous	PR	Yes	36.3112		36.3112		N/A		+	+	+	-	-	None
Adaptive dosing melanoma	MEL- 4	78	M	IVC	Cutaneous	PR	Yes	11.0466	Yes	29.1288		29		+	+	+	+	-	Atrial Fibrillation, Diverticulosis, Diabetes Mellitus Type 2, Hypertenstion, Cerebrovascular Disease, Pulmonary Hypertension, Mitral Regurgitation
Adaptive dosing melanoma	MEL- 5	65	M	IVC	Cutaneous	PR		35.8839		35.8839		7		+	+	+	+	-	Coronary Artery Disease, Hyperlipidemia
Adaptive dosing melanoma	MEL- 11	71	M	IVC	Cutaneous	PR		35.7793		35.7793		14		+	+	+	-	-	Hypertension, Cerebrovascular Disease, Prostate Cancer
Adaptive dosing melanoma	MEL- 12	67	M	IVC	Cutaneous	SD		35.8755		35.8755		N/A		+	+	+	-	-	None
Adaptive dosing melanoma	MEL- 16	43	F	IVC	Cutaneous	SD		36.1021		36.1021		17		+	+	+	-	-	Asthma, Gerd
Adaptive dosing melanoma	MEL- 17	45	M	IVC	Cutaneous	PD	Yes	1.24932	Yes	16.4384		7		+	+	+	-	-	None
Adaptive dosing melanoma	MEL- 18	78	M	IVC	Cutaneous	PR		35.8693		35.8693		16		+	+	+	-	-	Hypertension, Gerd, Bph, Osteoarthritis, Hyperlipidemia
Adaptive dosing melanoma	MEL- 20	19	F	IVB	Cutaneous	PD		1.28219	Yes	26.4241	Yes	2		+	+	+	-	-	None
Adaptive dosing melanoma	MEL- 25	57	M	IVC	Cutaneous	PD	Yes	1.31507	Yes	20.2521		N/A		+	+	+	+	-	Hypertension, Sarcoidosis
Adaptive dosing melanoma	MEL- 26	58	F	IVD	Cutaneous	SD	Yes	2.8274	Yes	12.8219	Yes	N/A		+	+	+	-	-	Obesity, Hypertension, Coronary Artery Disease
Adaptive dosing melanoma	MEL- 32	64	M	IVD	Cutaneous	SD		31.3317		31.3317		N/A		+	+	+	-	-	Hypertension
Adaptive dosing melanoma	MEL- 34	35	M	III	Cutaneous	SD		9.43562		21.2296		N/A		+	+	+	-	-	None
Adaptive dosing melanoma	MEL- 35	77	M	IVC	Cutaneous	SD	Yes	5.55616	Yes	5.55616	Yes	N/A		+	+	-	-	-	Dvt, Hypertension, Hyperlipidemia, Bph
Adaptive dosing melanoma	MEL- 36	63	M	III	Cutaneous	PR	Yes	2.59726	Yes	12.4274		8		+	+	+	-	-	Neuropathy
Adaptive dosing melanoma	MEL- 38	53	M	IVB	Cutaneous	SD		26.6		26.6		8		+	+	+	-	-	Hyperlipidemia, Osa
Adaptive dosing melanoma	MEL- 40	80	M	IVB	Cutaneous	PD	Yes	1.24932	Yes	17.9432		6		+	+	+	-	-	Hypertension, Atrial Fibrillation, Hyperlipidemia
Adaptive dosing melanoma	MEL- 41	65	M	III	Cutaneous	PR		24.9594		24.9594		N/A		+	+	+	-	-	Osteoarthritis
Adaptive dosing melanoma	MEL- 42	55	M	IVD	Cutaneous	SD	Yes	2.9589	Yes	3.61644	Yes	N/A		+	+	-	-	-	Osteoarthritis
Adaptive dosing melanoma	MEL- 43	79	F	IVD	Cutaneous	PR	Yes	5.26027	Yes	7.89041	Yes	5		+	+	+	-	-	Coronary Artery Disease, Hyperlipidemia, Diabetes Mellitus Type 2, Osteoarthritis
Adaptive dosing melanoma	MEL- 44	41	M	IVC	Cutaneous	PD		1.11781	Yes	17.7098		2		+	+	+	-	-	Hypertension
Adaptive dosing melanoma	MEL- 45	61	F	IVA	Cutaneous	PR	Yes	5.81918	Yes	21.152		3		+	+	+	-	-	Hypertension, Hypothyroidism
Adaptive dosing melanoma	MEL- 46	71	M	IVC	Cutaneous	PR		20.9823		20.9823		N/A		+	+	+	-	-	Coronary Artery Disease, Hypertension, Prostate Cancer, Hyperlipidemia
Adaptive dosing melanoma	MEL- 48	49	M	IVD	Cutaneous	PR		20.2269		20.2269		N/A		+	+	+	-	-	None
Adaptive dosing melanoma	MEL- 50	57	M	IVD	Cutaneous	SD		22.0616		22.0616		7		+	+	+	-	-	None
Adaptive dosing melanoma	Acral-01	40	F	IVC	Acral	SD		32.0234		32.0234		N/A		+	+	+	-	-	None
														Plasma timepoints
Cohort	ID	Age	Gender	Cancer Stage	Histology	Treatment	12 week Recist	PFS Time	PFS Event	OS Time	OS Event	Early Steroids	Comorbidities	Pretreatment	Week 3	Week 6	Week 9	Week 12	Comorbidities
Conventional immunotherapy melanoma	MEL-132	38	M	IV	Cutaneous	NIVO	SD	12	Yes	21	Yes			+	+	+	-	+	None
Conventional immunotherapy melanoma	MEL-133	60	M	IV	Cutaneous	NIVO	PD	1	Yes	33	Yes			+	+	+	-	+	None
Conventional immunotherapy melanoma	MEL-134	60	M	IV	Cutaneous	IPI / NIVO	CR	72		72				+	+	+	-	+	None
Conventional immunotherapy melanoma	MEL-137	48	M	IV	Cutaneous	NIVO	SD	61	Yes	68	Yes			+	+	+	-	+	None
Conventional immunotherapy melanoma	MEL-138	73	M	IV	Cutaneous	NIVO	PR	72		72				+	+	+	-	+	None
Conventional immunotherapy melanoma	MEL-140	70	F	IV	Cutaneous	IPI / NIVO	CR	72		72				+	+	+	-	+	None
Conventional immunotherapy melanoma	MEL-141	69	F	IV	Cutaneous	NIVO	PR	53	Yes	72				+	+	+	-	-	None
Conventional immunotherapy melanoma	MEL-142	58	M	IV	Cutaneous	IPI / NIVO	PR	28	Yes	56	Yes			+	+	+	-	+	None
Conventional immunotherapy melanoma	MEL-145	65	F	IV	Cutaneous	NIVO	SD	28	Yes	75	Yes			+	+	+	-	+	Hypertension, Diabetes Mellitus Type 2
Conventional immunotherapy melanoma	MEL-153	53	M	IV	Cutaneous	IPI / NIVO	PR	72		72				+	+	+	-	-	None
Conventional immunotherapy melanoma	MEL-154	59	F	IV	Cutaneous	IPI / NIVO	SD	72		72				+	+	+	-	+	None
Cohort	ID	Age	Gender	Cancer Stage	Histology	Treatment
Tumor confirmed melanoma	MEL-100	71	M	IV	Cutaneous	Pembrolizumab
De novo SCLC								Plasma
Cohort	Patient	Age	Gender	Cancer Stage	Smoking history	Treatment	PFS (months)	Week 0	Week 2 / Week 3
Advanced small cell lung cancer	SC-31	63	F	IV	Current	Not treated on protocol		+	-
Advanced small cell lung cancer	SC-38	65	F	IV	Current	Ipi / nivo	0	+	+
Advanced small cell lung cancer	SC-40	73	M	IV	Current	Ipi / nivo	1	+	+
Advanced small cell lung cancer	SC-51	48	M	IV	Former	Not treated on protocol		+	-
Advanced small cell lung cancer	SC-71	52	F	IV	Former	Ipi / nivo	2	+	+
Advanced small cell lung cancer	SC-106	58	M	IV	Former	Nivo	2	+	+
Advanced small cell lung cancer	SC-108	45	F	IV	Current	Ipi / nivo	1	+	+
Advanced small cell lung cancer	SC-110	56	M	IV	Current	Not treated on protocol		+	-
Advanced small cell lung cancer	SC-113	71	F	IV	Former	Nivo	2	+	-
Advanced small cell lung cancer	SC-119	73	F	IV	Current	Nivo	120	+	-
Advanced small cell lung cancer	SC-121	67	M	IV	Current	Nivo	0	+	-
Advanced small cell lung cancer	SC-124	77	M	IV	Former	Ipi / nivo	7	+	+
Advanced small cell lung cancer	SC-128	66	M	IV	Former	Ipi / nivo	2	+	+
Advanced small cell lung cancer	SC-133	72	M	IV	Former	Ipi / nivo	8	+	+
Advanced small cell lung cancer	SC-134	68	M	IV	Former	Nivo	1	+	+
Advanced small cell lung cancer	SC-136	43	M	IV	Former	Ipi / nivo	2	+	+
Non cancer control plasma
Cohort	ID	Age	Gender	Current Smoker
NYGC controls	CTRL-201	53	M	Yes
NYGC controls	CTRL-203	75	M	No
NYGC controls	CTRL-204	56	M	Yes
NYGC controls	CTRL-205	78	M	No
NYGC controls	CTRL-206	49	M	No
NYGC controls	CTRL-207	65	F	Yes
NYGC controls	CTRL-208	75	F	Yes
NYGC controls	CTRL-209	66	F	Yes
NYGC controls	CTRL-210	56	M	Yes
NYGC controls	CTRL-211	82	F	No
NYGC controls	CTRL-212	78	F	Yes
NYGC controls	CTRL-213	53	M	Yes
NYGC controls	CTRL-214	77	F	No
NYGC controls	CTRL-215	66	F	No
NYGC controls	CTRL-216	57	M	Yes
NYGC controls	CTRL-220	33	M	Yes
NYGC controls	CTRL-221	83	M	No
NYGC controls	CTRL-222	76	F	Yes
NYGC controls	CTRL-223	64	M	No
NYGC controls	CTRL-224	73	M	No
NYGC controls	CTRL-225	76	F	No
NYGC controls	CTRL-226	87	M	No
NYGC controls	CTRL-227	41	M	Yes
NYGC controls	CTRL-228	62	M	No
NYGC controls	CTRL-229	58	M	No
NYGC controls	CTRL-230	64	F	No
NYGC controls	CTRL-231	80	M	Yes
NYGC controls	CTRL-232	67	M	Yes
NYGC controls	CTRL-233	75	M	Yes
NYGC controls	CTRL-234	49	M	No
NYGC controls	CTRL-235	44	F	N/A
NYGC controls	CTRL-236	78	M	No
NYGC controls	CTRL-237	28	F	Yes
NYGC controls	CTRL-238	62	F	Yes
NYGC controls	CTRL-239	75	M	Yes
Cohort	ID	Age	Gender
Aarhus controls	CTRL-432	50	F
Aarhus controls	CTRL-433	50	F
Aarhus controls	CTRL-434	50	M
Aarhus controls	CTRL-435	54	M
Aarhus controls	CTRL-436	58	F
Aarhus controls	CTRL-437	58	F
Aarhus controls	CTRL-438	59	F
Aarhus controls	CTRL-439	60	M
Aarhus controls	CTRL-440	61	F
Aarhus controls	CTRL-441	61	M
Aarhus controls	CTRL-442	64	M
Aarhus controls	CTRL-443	65	M
Aarhus controls	CTRL-444	66	F
Aarhus controls	CTRL-445	66	F
Aarhus controls	CTRL-446	66	F
Aarhus controls	CTRL-447	66	M
Aarhus controls	CTRL-448	67	F
Aarhus controls	CTRL-449	68	M
Aarhus controls	CTRL-450	70	M
Aarhus controls	CTRL-451	70	M
Aarhus controls	CTRL-452	71	F
Aarhus controls	CTRL-453	73	F
Aarhus controls	CTRL-454	73	F
Aarhus controls	CTRL-455	73	M
Aarhus controls	CTRL-456	73	M
Aarhus controls	CTRL-457	74	M
Aarhus controls	CTRL-458	75	F
Aarhus controls	CTRL-459	75	F
Aarhus controls	CTRL-460	75	F
Aarhus controls	CTRL-461	75	M
Aarhus controls	CTRL-333	51	F
Aarhus controls	CTRL-334	58	M
Aarhus controls	CTRL-335	53	F
Aarhus controls	CTRL-336	46	F
Aarhus controls	CTRL-337	62	M
Aarhus controls	CTRL-338	58	M
Aarhus controls	CTRL-340	61	M
Aarhus controls	CTRL-343	59	M
Aarhus controls	CTRL-344	61	M
Aarhus controls	CTRL-347	57	M
Aarhus controls	CTRL-349	58	F
Aarhus controls	CTRL-352	62	M
Aarhus controls	CTRL-353	58	M
Aarhus controls	CTRL-356	63	M
Aarhus controls	CTRL-358	50	F
Cohort	ID	AGE	Gender	Smoking history
HiSeq Controls	CTRL-01	74	F	Former
HiSeq Controls	CTRL-02	70	F	Former
HiSeq Controls	CTRL-03	76	M	Former
HiSeq Controls	CTRL-04	90	F	Former
HiSeq Controls	CTRL-05	80	F	Former
HiSeq Controls	CTRL-06	64	F	Never
HiSeq Controls	CTRL-07	55	M	Current
HiSeq Controls	CTRL-08	86	M	current
HiSeq Controls	CTRL-09	84	M	Former
HiSeq Controls	CTRL-10	75	M	Current
HiSeq Controls	CTRL-11	58	M	Former
HiSeq Controls	CTRL-12	63	M	Former
HiSeq Controls	CTRL-13	67	M	Former
HiSeq Controls	CTRL-14	69	F	Former
HiSeq Controls	CTRL-15	55	M	Former
HiSeq Controls	CTRL-16	67	F	Former
HiSeq Controls	CTRL-17	49	M	Former
HiSeq Controls	CTRL-18	69	M	Former
HiSeq Controls	CTRL-19	41	F	Current
HiSeq Controls	CTRL-20	69	M	Current
HiSeq Controls	CTRL-21	73	M	Former
HiSeq Controls	CTRL-22	56	F	Former
HiSeq Controls	CTRL-23	59	F	Former
HiSeq Controls	CTRL-24	76	M	Current
HiSeq Controls	CTRL-25	59	F	Former
HiSeq Controls	CTRL-26	60	F	Former
HiSeq Controls	CTRL-27	68	M	Former
HiSeq Controls	CTRL-28	52	M	Current
HiSeq Controls	CTRL-29	48	M	Former
HiSeq Controls	CTRL-30	76	M	Former
HiSeq Controls	CTRL-31	64	M	Former
HiSeq Controls	CTRL-32	71	F	Former
HiSeq Controls	CTRL-33	70	F	Former
HiSeq Controls	CTRL-34	68	M	Current
HiSeq Controls	CTRL-35	61	F	Current
HiSeq Controls	CTRL-36	65	F	Former
HiSeq Controls	CTRL-37	58	M	Current
HiSeq Controls	CTRL-38	64	M	Former

## Sheet: Supplementary Table 7
Sample level Z Scores and supporting metrics for tumor-informed analyses				Cohorts included
				HiSeq CRC
				Neoadjuvant ICI and SBRT NSCLC
				HiSeq NSCLC
				TNBC
				Restricted access cohorts (present in Restricted Table 7, see Data Availability Statement)
				Stage III NovaSeq CRC
				Adenoma and pT1 lesions
		CNV				SNV
Patient ID	Timepoint	MRD-EDGECNV Z Score*	MRD-EDGE BAF	MRD-EDGE Read Depth	MRD-EDGE Fragment length entropy	MRD-EDGESNV Z Score*	Fragments detected	Fragments evaluated	Detection rate	Minimum fragments detected in controls	Maximum fragments detected in controls	Median fragments detected in controls	Minimum fragments evaluated in controls	Maximum fragments evaluated in controls	Median fragments evaluated in controls	Min. detection rate in controls	Max detection rate in controls	Median detection rate in controls	MRD-EDGE^
CRC 01	preoperative	1.47767	1.38716	0.289333	0.882906	0.992202	5	102812	4.9e-05	1	10	3	40141	155280	108312	6e-06	7.5e-05	3.2e-05	1.74646
CRC 02	preoperative	-3.06449	-0.8059	-2.9716	-1.53035	12.1813	19	56562	0.000336	0	5	2	19000	73972	51212.5	0	0.0001	3.4e-05	6.44658
CRC 03	preoperative	4.16588	2.25057	3.28126	1.68369	3.84052	14	128157	0.000109	0	8	3	35199	137951	96243	0	8.2e-05	2.9e-05	5.66138
CRC 04	preoperative	2.58312	2.58312	cnLOH only	cnLOH only	36.6395	323	434043	0.000744	11	95	37	162074	623930	433235	4.3e-05	0.000192	8.5e-05	27.7346
CRC 05	preoperative	0.910129	0.910129	cnLOH only	cnLOH only	4.70991	105	675380	0.000155	16	134	48.5	225183	860937	599098	4.1e-05	0.000196	8.3e-05	3.97397
CRC 06	preoperative	2.31389	1.40537	2.24862	0.353795	2.29472	12	178916	6.7e-05	0	11	4	59277	228710	158448	0	7e-05	2.4e-05	3.25878
CRC 07	preoperative	-1.00977	1.11589	-0.181643	-2.68321	0.803231	3	78643	3.8e-05	0	6	2	31980	124981	87590.5	0	6.4e-05	2.6e-05	-0.146043
CRC 08	preoperative	-0.184888	-0.184888	cnLOH only	cnLOH only	9.51611	144	595706	0.000242	18	136	49.5	230257	879784	611489	4.5e-05	0.000195	8.3e-05	6.59817
CRC 09	preoperative	5.64821	4.29172	-0.209535	5.70081	23.4946	74	153233	0.000483	1	11	4	45643	176603	123206	1e-05	8.8e-05	3.5e-05	20.6071
CRC 10	preoperative	-0.547614	0.26552	1.02817	-2.24218	51.8692	96	188711	0.000509	1	10	5	71389	278255	195057	6e-06	4.7e-05	2.4e-05	36.2898
CRC 11	preoperative	8.65156	7.62153	5.73504	1.62838	494.348	7627	1357702	0.005618	11	78	55	446207	1714745	1.18802e+06	1.7e-05	6.5e-05	4.6e-05	355.674
CRC 12	preoperative	1.84408	0.107839	2.68703	0.39917	1.92617	7	114877	6.1e-05	0	9	3	43886	170654	120652	0	7.4e-05	2.6e-05	2.66597
CRC 13	preoperative	1.42313	1.64318	1.05903	-0.237276	7.79353	113	628310	0.00018	13	123	48.5	268253	1027956	712726	3.4e-05	0.000151	6.9e-05	6.51716
CRC 14	preoperative	13.1428	18.2907	1.12353	3.34978	93.7818	226	143923	0.00157	0	13	3	51072	195568	135146	0	9.4e-05	2.5e-05	75.6071
CRC 15	preoperative	1.25113	0.937754	-0.224701	1.45396	13.0392	32	145696	0.00022	0	8	3	48604	187244	131741	0	5.9e-05	2.3e-05	10.1048
CRC 16	preoperative	22.9745	22.9685	5.35888	11.4655	181.336	275	90588	0.003036	0	5	2	32967	127287	88617.5	0	6.2e-05	2.4e-05	144.469
CRC 17	preoperative	0.5264	0.948815	0.379349	-0.416412	2.75014	7	63337	0.000111	0	9	2	24306	94327	65461.5	0	0.000136	3e-05	2.31686
CRC 18	preoperative	I A	I A	I A	I A	57.9293	579	649527	0.000891	6	81	37.5	220667	851695	587604	2.7e-05	0.000121	6.4e-05	57.9293
CRC 19	preoperative	14.1282	15.074	7.15996	2.23671	186.6	282	76133	0.003704	0	7	3	31845	123470	86497.5	0	8e-05	3.3e-05	141.936
CRC 01	postoperative	0.217498	-0.415976	0.0735174	0.719176	1.34977	5	91977	5.4e-05
CRC 02	postoperative	-2.93744	-2.11087	-3	0.0230777	-1.4495	0	51773	0
CRC 03	postoperative	2.29276	-0.775187	3.38345	1.36291	2.49654	8	97795	8.2e-05
CRC 04	postoperative	1.36437	1.36437	cnLOH only	cnLOH only	2.25073	54	436341	0.000124
CRC 05	postoperative	-0.199414	-0.199414	cnLOH only	cnLOH only	5.11761	105	648014	0.000162
CRC 06	postoperative	1.1083	1.16677	0.936173	-0.183308	1.53414	8	150037	5.3e-05
CRC 07	postoperative	-1.32649	0.213371	-1.29809	-1.21283	0.568548	3	86687	3.5e-05
CRC 08	postoperative	-0.0858239	-0.148651	cnLOH only	cnLOH only	3.25109	96	711727	0.000135
CRC 09	postoperative	1.1229	2.73875	-0.141657	-0.652175	-1.24076	2	124185	1.6e-05
CRC 10	postoperative	-0.63512	-1.93627	-0.247474	1.08369	37.3865	65	174234	0.000373
CRC 11	postoperative	-1.13811	-1.78862	-0.0900907	-0.0925585	4.95181	124	1231797	0.000101
CRC 12	postoperative	0.116367	-0.391875	0.495995	0.0974341	0.458229	4	114967	3.5e-05
CRC 13	postoperative	0.205167	2.06772	-1.03513	-0.677223	1.88698	70	730427	9.6e-05
CRC 14	postoperative	1.84075	2.60003	-0.636632	1.22488	0.065816	4	136994	2.9e-05
CRC 15	postoperative	0.325949	-0.641782	0.516603	0.689739	-0.128296	3	131947	2.3e-05
CRC 16	postoperative	14.9574	14.9458	2.90209	8.059	130.748	185	84248	0.002196
CRC 17	postoperative	1.19483	1.19648	0.753981	0.119051	0.909505	4	67837	5.9e-05
CRC 18	postoperative	I A	I A	I A	I A	74.9853	646	569104	0.001135
CRC 19	postoperative	2.39677	2.40005	0.568287	1.183	32.9538	49	72093	0.00068
*SNV detection threshold is Z=1.797 as prespecified in stage III CRC cohort. CNV detection threshold is Z=1.600 as prespecified in stage III CRC cohort
*I A - Insufficient aneuploidy
^Composite MRD-EDGE was calculated for pretreatment, preoperative patients to measure sensitivity in early-stage, radiographically evident cancer. For posttreatment, postoperative samples, or screen-detected premalignant lesions, a positive detection in either MRD-EDGESNV or MRD-EDGECNV is indicative of ctDNA shedding / MRD
			CNV				SNV
Patient ID	Timepoint	MRD-EDGECNV Z Score*	MRD-EDGE BAF	MRD-EDGE Read Depth	MRD-EDGE Fragment length entropy	MRD-EDGESNV Z Score*	Fragments detected	Fragments evaluated	Detection rate	Minimum fragments detected in controls	Maximum fragments detected in controls	Median fragments detected in controls	Minimum fragments evaluated in controls	Maximum fragments evaluated in controls	Median fragments evaluated in controls	Min. detection rate in controls	Max detection rate in controls	Median detection rate in controls	MRD-EDGE
NSCLC-18_A	Pretreatment	3.50827	3.14271	2.15411	0.779681	2.84844	6	164596	3.6e-05	1	8	3	171101	380229	215026	4e-06	3.6e-05	1.4e-05	4.49487
NSCLC-18_B	Day 3 (End SBRT)	4.01923	4.07616	1.97639	0.908949	10.4158	17	180644	9.4e-05	#N/A	#N/A	#N/A	#N/A	#N/A	#N/A	#N/A	#N/A	#N/A
NSCLC-18_C	Week 4	3.20963	2.06972	0.948182	2.54135	3.36542	9	222818	4e-05	#N/A	#N/A	#N/A	#N/A	#N/A	#N/A	#N/A	#N/A	#N/A
NSCLC-18_D	Week 6	3.09394	2.28696	2.09814	0.973767	2.63355	7	201059	3.5e-05	#N/A	#N/A	#N/A	#N/A	#N/A	#N/A	#N/A	#N/A	#N/A
NSCLC-18_E	3 months postop	2.23613	2.79376	1.53166	-0.45232	1.38029	5	197885	2.5e-05	#N/A	#N/A	#N/A	#N/A	#N/A	#N/A	#N/A	#N/A	#N/A
NSCLC-24_A	Pretreatment	21.7547	36.1675	0.80001	0.71274	59.964	12	8447	0.001421	0	1	0	7246	16007	9135	0	9.4e-05	0	57.7839
NSCLC-24_B	Day 3 (End SBRT)	27.9569	45.2875	2.59222	0.543068	88.2069	20	9584	0.002087	#N/A	#N/A	#N/A	#N/A	#N/A	#N/A	#N/A	#N/A	#N/A
NSCLC-24_C	Week 4	16.4955	29.1328	-0.728864	0.16708	-0.262764	0	6894	0	#N/A	#N/A	#N/A	#N/A	#N/A	#N/A	#N/A	#N/A	#N/A
NSCLC-24_D	Week 6	2.18915	5.83239	-1.19577	-0.844905	41.3998	7	7123	0.000983	#N/A	#N/A	#N/A	#N/A	#N/A	#N/A	#N/A	#N/A	#N/A
NSCLC-24_E	3 months postop	-0.882265	-3	-0.0493795	1.52125	-0.262764	0	9603	0	#N/A	#N/A	#N/A	#N/A	#N/A	#N/A	#N/A	#N/A	#N/A
NSCLC-26_A	Pretreatment	1.12071	0.844942	0.201126	0.895062	-0.321132	4	293847	1.4e-05	0	8	3.5	185560	441567	237386	0	3.4e-05	1.4e-05	0.565388
NSCLC-26_C	Week 4	0.961867	1.47255	-0.576396	0.769848	1.58266	6	191325	3.1e-05	#N/A	#N/A	#N/A	#N/A	#N/A	#N/A	#N/A	#N/A	#N/A
NSCLC-26_D	Week 6	0.464063	0.533378	-0.768825	1.03923	0.720837	4	171482	2.3e-05	#N/A	#N/A	#N/A	#N/A	#N/A	#N/A	#N/A	#N/A	#N/A
NSCLC-26_E	3 months postop	-1.1238	0.989429	-1.84299	-1.09292	1.43593	6	200051	3e-05	#N/A	#N/A	#N/A	#N/A	#N/A	#N/A	#N/A	#N/A	#N/A
NSCLC-27_A	Pretreatment	2.10303	1.42629	0.48077	1.7355	122.282	116	225887	0.000514	3	16	8	443756	860500	605329	6e-06	2.3e-05	1.3e-05	87.9534
NSCLC-27_C	Week 4	8.91943	7.09223	3.50026	4.85642	247.677	535	521265	0.001026	#N/A	#N/A	#N/A	#N/A	#N/A	#N/A	#N/A	#N/A	#N/A
NSCLC-27_D	Week 6	2.99745	2.44861	2.42093	0.322201	45.1614	148	746952	0.000198	#N/A	#N/A	#N/A	#N/A	#N/A	#N/A	#N/A	#N/A	#N/A
NSCLC-27_E	3 months postop	1.00729	2.43788	-2.1955	1.5023	1.74165	10	486167	2.1e-05	#N/A	#N/A	#N/A	#N/A	#N/A	#N/A	#N/A	#N/A	#N/A
NSCLC-29_A	Pretreatment	17.7537	22.0098	4.97099	3.76949	437.859	2254	1143724	0.001971	6	24	13.5	689781	1456329	854880	9e-06	2.5e-05	1.6e-05	322.167
NSCLC-29_B	Day 3 (End SBRT)	31.9868	41.6986	7.2707	6.4334	692.064	2056	662032	0.003106	#N/A	#N/A	#N/A	#N/A	#N/A	#N/A	#N/A	#N/A	#N/A
NSCLC-29_C	Week 4	-0.690761	-3	0.628217	1.17535	2.21128	14	540291	2.6e-05	#N/A	#N/A	#N/A	#N/A	#N/A	#N/A	#N/A	#N/A	#N/A
NSCLC-29_D	Week 6	-1.06204	-3	0.490959	0.669529	1.90776	10	407216	2.5e-05	#N/A	#N/A	#N/A	#N/A	#N/A	#N/A	#N/A	#N/A	#N/A
NSCLC-29_E	3 months postop	2.38735	2.4748	0.630661	1.02955	0.347098	15	852767	1.8e-05	#N/A	#N/A	#N/A	#N/A	#N/A	#N/A	#N/A	#N/A	#N/A
NSCLC-30_A	Pretreatment	8.78437	6.79618	5.96544	2.45337	1.2374	1	29726	3.4e-05	0	2	0	26905	59004	33915.5	0	4.9e-05	0	7.08647
NSCLC-30_C	Week 4	3.83673	1.66791	1.60746	3.37004	0.669487	1	42404	2.4e-05	#N/A	#N/A	#N/A	#N/A	#N/A	#N/A	#N/A	#N/A	#N/A
NSCLC-30_E	3 months postop	3.35165	2.00292	1.14315	2.65916	-0.662099	0	66786	0	#N/A	#N/A	#N/A	#N/A	#N/A	#N/A	#N/A	#N/A	#N/A
NSCLC-32_A	Pretreatment	5.56696	4.34867	2.73255	2.56105	29.7005	25	63743	0.000392	0	4	1	76503	172686	96999.5	0	4.6e-05	9e-06	24.9379
NSCLC-32_B	Day 3 (End SBRT)	9.46487	6.70317	4.49885	5.19162	107.522	171	122962	0.001391	#N/A	#N/A	#N/A	#N/A	#N/A	#N/A	#N/A	#N/A	#N/A
NSCLC-32_C	Week 4	2.8428	3.22954	0.745466	0.948859	14.018	26	136134	0.000191	#N/A	#N/A	#N/A	#N/A	#N/A	#N/A	#N/A	#N/A	#N/A
NSCLC-32_D	Week 6	1.88854	0.555122	1.35508	1.36085	61.5528	79	98642	0.000801	#N/A	#N/A	#N/A	#N/A	#N/A	#N/A	#N/A	#N/A	#N/A
NSCLC-32_E	3 months postop	-1.00514	-0.077262	-0.115254	-1.54843	1.69151	2	60911	3.3e-05	#N/A	#N/A	#N/A	#N/A	#N/A	#N/A	#N/A	#N/A	#N/A
NSCLC-33_A	Pretreatment	45.6005	50.6102	18.8013	9.57091	1000	2764	294649	0.009381	1	11	4	244704	558053	311736	3e-06	2.8e-05	1.4e-05	739.351
NSCLC-33_C	Week 4	52.7239	63.0552	21.2316	7.03377	1000	2600	329899	0.007881	#N/A	#N/A	#N/A	#N/A	#N/A	#N/A	#N/A	#N/A	#N/A
NSCLC-33_D	Week 6	52.3098	61.1548	20.3686	9.07982	1000	2922	344966	0.00847	#N/A	#N/A	#N/A	#N/A	#N/A	#N/A	#N/A	#N/A	#N/A
NSCLC-33_F	6 months postop	3.65773	5.29035	1.20354	-0.158514	109.477	153	241452	0.000634	#N/A	#N/A	#N/A	#N/A	#N/A	#N/A	#N/A	#N/A	#N/A
NSCLC-36_A	Pretreatment	40.7564	47.7955	18.5238	4.27276	800.308	2162	457576	0.004725	1	12	4	327144	762422	410500	3e-06	2.3e-05	1e-05	594.722
NSCLC-36_C	Week 4	30.1918	33.2765	11.7729	7.24435	573.587	1679	495303	0.00339	#N/A	#N/A	#N/A	#N/A	#N/A	#N/A	#N/A	#N/A	#N/A
NSCLC-36_D	Week 6	30.999	34.8346	12.7629	6.0944	597.673	1559	441434	0.003532	#N/A	#N/A	#N/A	#N/A	#N/A	#N/A	#N/A	#N/A	#N/A
NSCLC-36_E	3 months postop	1.71534	3.70123	0.031556	-0.761724	3.8767	31	883620	3.5e-05	#N/A	#N/A	#N/A	#N/A	#N/A	#N/A	#N/A	#N/A	#N/A
NSCLC-38_A	Pretreatment	0.801352	2.68412	0.226525	-1.52266	38.0003	52	282568	0.000184	0	5	1.5	184759	379488	254855	0	1.9e-05	6e-06	27.4369
NSCLC-38_C	Week 4	1.88512	3.70175	0.918764	-1.35538	46.5943	43	191919	0.000224	#N/A	#N/A	#N/A	#N/A	#N/A	#N/A	#N/A	#N/A	#N/A
NSCLC-38_D	Week 6	2.61968	3.58369	0.636917	0.316813	72.2431	82	238711	0.000344	#N/A	#N/A	#N/A	#N/A	#N/A	#N/A	#N/A	#N/A	#N/A
NSCLC-38_E	3 months postop	1.49795	3.07187	0.536407	-1.01375	7.18432	9	222215	4.1e-05	#N/A	#N/A	#N/A	#N/A	#N/A	#N/A	#N/A	#N/A	#N/A
NSCLC-40_A	Pretreatment	80.2771	118.374	16.5256	4.14403	1000	2607	385548	0.006762	4	16	8	492653	1013087	601055	8e-06	2.2e-05	1.3e-05	763.871
NSCLC-40_D	Week 6	91.5027	128.76	18.5288	11.1987	1000	3743	527989	0.007089	#N/A	#N/A	#N/A	#N/A	#N/A	#N/A	#N/A	#N/A	#N/A
NSCLC-40_E	3 months postop	0.479156	1.17287	0.892961	-1.23591	1.38835	13	680245	1.9e-05	#N/A	#N/A	#N/A	#N/A	#N/A	#N/A	#N/A	#N/A	#N/A
NSCLC-41_A	Pretreatment	27.0726	26.7131	13.0524	7.12569	588.488	2929	838630	0.003493	7	30	17	653451	1329363	911230	8e-06	3.7e-05	1.8e-05	435.267
NSCLC-41_C	Week 4	21.3121	22.8811	9.27122	4.76124	419.538	1989	797098	0.002495	#N/A	#N/A	#N/A	#N/A	#N/A	#N/A	#N/A	#N/A	#N/A
NSCLC-41_D	Week 6	6.31538	7.20598	1.54364	2.18895	61.7207	377	983958	0.000383	#N/A	#N/A	#N/A	#N/A	#N/A	#N/A	#N/A	#N/A	#N/A
NSCLC-41_E	3 months postop	3.21762	1.45862	1.90476	2.2097	2.27409	24	744435	3.2e-05	#N/A	#N/A	#N/A	#N/A	#N/A	#N/A	#N/A	#N/A	#N/A
NSCLC-43_A	Pretreatment	17.8087	12.7854	4.0929	13.9672	316.297	939	391901	0.002396	2	12	7	313262	701612	382166	5e-06	3.4e-05	1.7e-05	236.248
NSCLC-43_B	Day 3 (End SBRT)	33.1911	26.499	8.3086	22.6811	620.892	1699	362623	0.004685	#N/A	#N/A	#N/A	#N/A	#N/A	#N/A	#N/A	#N/A	#N/A
NSCLC-43_C	Week 4	24.8391	20.3912	5.49755	17.1339	411.286	1090	350489	0.00311	#N/A	#N/A	#N/A	#N/A	#N/A	#N/A	#N/A	#N/A	#N/A
NSCLC-43_D	Week 6	20.3144	18.1877	5.32195	11.676	385.969	1172	401417	0.00292	#N/A	#N/A	#N/A	#N/A	#N/A	#N/A	#N/A	#N/A	#N/A
NSCLC-43_F	6 months postop	6.86604	7.20518	0.959215	3.72792	12.578	33	291240	0.000113	#N/A	#N/A	#N/A	#N/A	#N/A	#N/A	#N/A	#N/A	#N/A
NSCLC-44_A	Pretreatment	1.52859	0.333364	-0.864503	3.17874	13.7077	12	115740	0.000104	0	8	2	124940	244100	173087	0	3.3e-05	1.3e-05	10.7737
NSCLC-44_C	Week 4	2.97037	3.13325	0.183632	1.82795	5.68837	7	139673	5e-05	#N/A	#N/A	#N/A	#N/A	#N/A	#N/A	#N/A	#N/A	#N/A
NSCLC-44_D	Week 6	2.27192	4.84182	-1.44093	0.534203	4.95439	8	176934	4.5e-05	#N/A	#N/A	#N/A	#N/A	#N/A	#N/A	#N/A	#N/A	#N/A
NSCLC-45_A	Pretreatment	388.577	527.747	135.032	10.2556	1000	30767	1311054	0.023467	14	41	24	1075064	2308705	1310830	1.1e-05	3.4e-05	1.8e-05	981.872
NSCLC-45_C	Week 4	208.307	223.376	122.666	14.7569	1000	539	121006	0.004454	#N/A	#N/A	#N/A	#N/A	#N/A	#N/A	#N/A	#N/A	#N/A
NSCLC-45_D	Week 6	351.355	471.237	119.417	17.9109	1000	24431	1090173	0.02241	#N/A	#N/A	#N/A	#N/A	#N/A	#N/A	#N/A	#N/A	#N/A
NSCLC-46_A	Pretreatment	2.72988	1.91685	1.28462	1.52682	5.43657	5	64796	7.7e-05	0	6	3	128308	279279	157678	0	4.3e-05	1.9e-05	5.77455
NSCLC-46_B	Day 3 (End SBRT)	1.88619	2.14932	-0.974188	2.09183	18.6543	37	171437	0.000216	#N/A	#N/A	#N/A	#N/A	#N/A	#N/A	#N/A	#N/A	#N/A
NSCLC-46_C	Week 4	1.0706	2.26229	-1.85245	1.4445	7.7439	17	167703	0.000101	#N/A	#N/A	#N/A	#N/A	#N/A	#N/A	#N/A	#N/A	#N/A
NSCLC-46_D	Week 6	2.19907	2.54252	0.762151	0.504219	1.24545	5	150605	3.3e-05	#N/A	#N/A	#N/A	#N/A	#N/A	#N/A	#N/A	#N/A	#N/A
NSCLC-46_E	3 months postop	1.08308	1.60225	-2.23304	2.50675	0.850735	5	172065	2.9e-05	#N/A	#N/A	#N/A	#N/A	#N/A	#N/A	#N/A	#N/A	#N/A
NSCLC-47_A	Pretreatment	55.9512	62.6934	15.3074	18.9095	845.284	1945	333748	0.005828	3	12	6	308009	659080	375277	8e-06	3.1e-05	1.5e-05	637.269
NSCLC-47_C	Week 4	61.6941	74.0355	18.2673	14.5546	949.195	2648	404763	0.006542	#N/A	#N/A	#N/A	#N/A	#N/A	#N/A	#N/A	#N/A	#N/A
NSCLC-47_D	Week 6	7.19357	10.5755	0.399658	1.48445	103.875	307	420065	0.000731	#N/A	#N/A	#N/A	#N/A	#N/A	#N/A	#N/A	#N/A	#N/A
NSCLC-47_F	6 months postop	1.54841	0.676898	0.464972	1.54006	0.777619	6	271748	2.2e-05	#N/A	#N/A	#N/A	#N/A	#N/A	#N/A	#N/A	#N/A	#N/A
NSCLC-53_A	Pretreatment	8.80516	11.4998	1.06333	2.68783	20.93	19	60575	0.000314	0	4	1	60740	120282	83267	0	4.9e-05	1.1e-05	21.026
NSCLC-53_D	Week 6	15.985	23.4628	3.05444	1.16963	21.1922	28	88213	0.000317	#N/A	#N/A	#N/A	#N/A	#N/A	#N/A	#N/A	#N/A	#N/A
NSCLC-55_A	Pretreatment	7.29233	2.54328	8.28141	1.80599	65.058	31	22271	0.001392	0	3	0.5	26004	50234	32301	0	9.5e-05	1.3e-05	51.1594
NSCLC-55_D	Week 6	1.42297	1.37283	0.979386	0.112431	24.2973	12	22643	0.00053	#N/A	#N/A	#N/A	#N/A	#N/A	#N/A	#N/A	#N/A	#N/A
NSCLC-57_A	Pretreatment	4.55619	7.58836	-1.61075	1.91394	6.19071	7	77170	9.1e-05	0	5	1.5	100056	196818	120389	0	3.8e-05	1.2e-05	7.5992
NSCLC-57_C	Week 4	1.86686	3.70802	0.0762771	-0.550792	1.69892	4	114042	3.5e-05	#N/A	#N/A	#N/A	#N/A	#N/A	#N/A	#N/A	#N/A	#N/A
NSCLC-57_D	Week 6	1.31307	2.17554	0.512398	-0.413632	0.093376	2	131675	1.5e-05	#N/A	#N/A	#N/A	#N/A	#N/A	#N/A	#N/A	#N/A	#N/A
NSCLC-58_A	Pretreatment	0.578368	2.67242	-0.0195244	-1.65113	1.53262	3	121994	2.5e-05	0	8	2	146192	405316	198372	0	3.7e-05	1e-05	1.4927
NSCLC-58_C	Week 4	1.08073	3.82185	-1.03245	-0.91752	3.9634	6	133565	4.5e-05	#N/A	#N/A	#N/A	#N/A	#N/A	#N/A	#N/A	#N/A	#N/A
NSCLC-58_D	Week 6	0.0133955	2.15634	-0.519167	-1.61397	0.346228	2	136346	1.5e-05	#N/A	#N/A	#N/A	#N/A	#N/A	#N/A	#N/A	#N/A	#N/A
NSCLC-61_A	Pretreatment	-0.216523	1.8072	-1.30013	-0.882105	4.05806	9	245501	3.7e-05	1	9	4	214830	436088	291750	3e-06	2.8e-05	1.3e-05	2.71637
NSCLC-61_D	Week 6	2.05463	4.85135	0.330848	-1.62347	5.04841	11	259786	4.2e-05	#N/A	#N/A	#N/A	#N/A	#N/A	#N/A	#N/A	#N/A	#N/A
NSCLC-61_E	3 months postop	2.05463	4.85135	0.330848	0.330848	3.26015	8	249367	3.2e-05	#N/A	#N/A	#N/A	#N/A	#N/A	#N/A	#N/A	#N/A	#N/A
*SNV detection threshold for neoadjuvant NSCLC is Z=1.818 as per 95% specificity in control noise distribution. CNV detection threshold for neoadjuvant NSCLC is Z=1.902 as per 95% specificity in control noise distribution
^Composite MRD-EDGE was calculated for pretreatment, preoperative patients to measure sensitivity in early-stage, radiographically evident cancer. For posttreatment or postoperative samples, a positive detection in either MRD-EDGESNV or MRD-EDGECNV is indicative of ctDNA shedding / MRD
			CNV				SNV
Patient ID	Timepoint	MRD-EDGECNV Z Score*	MRD-EDGE BAF	MRD-EDGE Read Depth	MRD-EDGE Fragment length entropy	MRD-EDGESNV Z Score*	Fragments detected	Fragments evaluated	Detection rate	Minimum fragments detected in controls	Maximum fragments detected in controls	Median fragments detected in controls	Minimum fragments evaluated in controls	Maximum fragments evaluated in controls	Median fragments evaluated in controls	Min. detection rate in controls	Max detection rate in controls	Median detection rate in controls	MRD-EDGE^*
NSCLC-101	preoperative	2.47736	5.22529	-0.0111352	-0.923247	0.956593	13	483869	2.7e-05	3	20	11	429952	798268	550260	7e-06	3.6e-05	1.9e-05	2.42817
NSCLC-102	preoperative	2.3546	1.07983	4.2213	-1.22284	12.2627	38	347251	0.000109	0	17	9	368885	679904	472109	0	3.7e-05	1.9e-05	10.336
NSCLC-103	preoperative	0.699239	2.39158	-1.0284	-0.152059	1.2704	14	439380	3.2e-05	1	16	8.5	318758	594707	408200	3e-06	4e-05	2e-05	1.39275
NSCLC-104	preoperative	0.926068	1.54665	1.11456	-1.05722	-0.602494	3	206461	1.5e-05	1	9	4.5	146027	273138	187201	5e-06	4.8e-05	2.3e-05	0.228801
NSCLC-105	preoperative	20.1415	21.1367	5.38093	8.3684	580.525	2433	566854	0.004292	4	34	15	579956	1077749	743690	7e-06	4.2e-05	2e-05	424.735
NSCLC-106	preoperative	I A	I A	I A	I A	0.229227	4	160311	2.5e-05	0	7	3	107661	199276	138260	0	4.9e-05	2.1e-05	0.229227
NSCLC-107	preoperative	3.27694	3.43497	1.71091	0.52995	1.43813	8	253601	3.2e-05	1	10	4	195802	363791	251316	4e-06	4.7e-05	1.8e-05	3.33406
NSCLC-108	preoperative	0.5181	2.62006	-0.629948	-1.09274	-0.650062	0	33566	0	0	2	0	22432	41180	28947	0	7e-05	0	-0.0933112
NSCLC-109	preoperative	1.72598	1.45175	0.556255	0.98147	2.9413	31	879606	3.5e-05	2	28	15.5	661436	1226909	854134	3e-06	3e-05	1.8e-05	3.30026
NSCLC-110	preoperative	-0.764097	0.551785	-1.9278	0.0525587	-0.280775	1	72933	1.4e-05	0	4	1	47778	89020	62060	0	6.6e-05	1.6e-05	-0.738836
NSCLC-111	preoperative	2.61632	1.80734	1.63629	1.08797	^*NS													2.61632
NSCLC-112	preoperative	2.11885	2.25765	1.14982	0.262479	1.56728	11	311524	3.5e-05	1	15	6	235390	437454	301890	4e-06	4.8e-05	2e-05	2.60649
NSCLC-113	preoperative	3.89909	5.74539	-0.0842597	1.09228	23.8975	150	681821	0.00022	1	22	11	494927	918466	636244	2e-06	4.4e-05	1.8e-05	19.6551
NSCLC-114	preoperative	3.4137	4.4497	1.31964	0.143352	5.61866	3	18965	0.000158	0	1	0	12596	23854	16375.5	0	7.1e-05	0	6.38684
NSCLC-115	preoperative	0.371172	1.16233	1.42582	-1.94526	41.7122	18	13502	0.001333	0	2	0	9811	18378	12588	0	0.000119	0	29.7574
NSCLC-116	preoperative	4.52811	3.56829	4.24232	0.0323169	3.36257	94	2340491	4e-05	19	84	48	1692534	3150132	2170879	1e-05	3.8e-05	2.2e-05	5.57956
NSCLC-117	preoperative	2.04087	0.318821	1.92469	1.29138	0.322135	1	38739	2.6e-05	0	4	0.5	35851	66690	46400	0	9.6e-05	7e-06	1.6709
NSCLC-118	preoperative	0.946167	4.28273	-3	0.35608	2.85546	27	664516	4.1e-05	4	22	12	465906	863407	598406	9e-06	3.9e-05	2e-05	2.68815
NSCLC-119	preoperative	0.927976	-0.0754197	0.589847	1.09287	-1.51062	0	101148	0	0	5	1	79526	146315	101994	0	4.5e-05	1.2e-05	-0.411992
NSCLC-120	preoperative	1.32487	3.86348	-2.45232	0.883585	-0.151179	11	468825	2.3e-05	3	28	10	344074	639925	446537	7e-06	6.4e-05	2.4e-05	0.829928
NSCLC-121	preoperative	8.20717	9.50495	1.43833	3.27195	200.065	488	300748	0.001623	1	10	6	238247	441398	305253	4e-06	3.3e-05	1.9e-05	147.271
NSCLC-122	preoperative	*no matched normal sample	*no matched normal sample	*no matched normal sample	*no matched normal sample	19.5029	193	1049668	0.000184	6	62	17	796652	1485958	1.03097e+06	6e-06	5.4e-05	1.7e-05	19.5029
NSCLC-123	preoperative	-2.65103	-0.800299	-3	-0.791423	-0.307701	1	64525	1.5e-05	0	4	1	44730	82827	57343	0	6.8e-05	1.8e-05	-2.09214
NSCLC-124	preoperative	4.3294	4.6772	1.26578	1.55576	77.0095	80	80400	0.000995	0	4	1.5	67021	124237	85785	0	6e-05	1.7e-05	57.5153
NSCLC-125	preoperative	0.294361	1.16396	0.970071	-1.62419	1.1807	84	2876328	2.9e-05	22	89	54.5	1933352	3588656	2.47207e+06	9e-06	3.3e-05	2.2e-05	1.04303
NSCLC-126	preoperative	6.83521	12.548	-0.697977	-0.0111108	-0.726823	9	640122	1.4e-05	3	29	13.5	524711	976699	673171	5e-06	4.2e-05	2e-05	4.31928
NSCLC-127	preoperative	*no matched normal sample	*no matched normal sample	*no matched normal sample	*no matched normal sample	36.4675	239	967299	0.000247	3	38	15.5	844178	1574222	1094224	3e-06	3.4e-05	1.4e-05	36.4675
NSCLC-128	preoperative	1.03652	1.35556	-0.26664	0.706386	2.31996	13	319564	4.1e-05	1	11	6	249990	468583	320762	4e-06	3.8e-05	1.9e-05	2.37339
NSCLC-129	preoperative	2.39122	1.78818	0.46092	1.89262	9.59765	13	104848	0.000124	0	5	2	87171	161439	111192	0	4.6e-05	1.8e-05	8.47741
NSCLC-130	preoperative	2.10251	1.92966	2.40775	-0.69575	0.879607	18	1040003	1.7e-05	3	28	14	860891	1606773	1.11762e+06	3e-06	2.5e-05	1.3e-05	2.10868
NSCLC-131	preoperative	4.47309	3.3955	2.76868	1.58343	17.7947	66	237907	0.000277	0	7	2	96226	183760	124021	0	6e-05	1.6e-05	15.7457
NSCLC-132	preoperative	-2.58793	-2.27366	-3	0.791238	^*NS													-2.58793
NSCLC-133	preoperative	8.93791	8.33993	2.31764	4.82334	65.053	225	309508	0.000727	1	17	5	230806	427385	298462	3e-06	5.8e-05	1.7e-05	52.3195
NSCLC-134	preoperative	32.4904	16.906	22.4033	16.9658	745.372	3072	469305	0.006546	2	20	8	376421	698328	483130	3e-06	4.3e-05	1.8e-05	550.031
NSCLC-135	preoperative	6.79952	3.01792	3.38093	5.37826	23.0695	69	253551	0.000272	1	12	5	190525	354584	244312	4e-06	4.9e-05	2e-05	21.1206
NSCLC-104	postoperative	0.600193	0.6829	1.05546	-0.698792	0.186465	5		2.4e-05
NSCLC-106	postoperative	I A	I A	I A	I A	-0.086474	3		2.1e-05
NSCLC-110	postoperative	-1.89132	0.0758292	-3	-0.351695	0.637682	2		3.1e-05
NSCLC-111	postoperative	1.78581	2.37504	-0.343733	1.06181	^*NS
NSCLC-112	postoperative	1.22503	0.784828	1.76636	-0.429375	0.168026	6		2.3e-05
NSCLC-114	postoperative	3.50173	4.47801	0.341743	1.24541	6.99896	3		0.000194
NSCLC-115	postoperative	2.25422	3.55707	-0.166133	0.51349	58.0094	24		0.001849
NSCLC-118	postoperative	3.16318	4.6923	-0.0438735	0.830362	4.32718	32		5.1e-05
NSCLC-119	postoperative	0.302422	1.05515	-0.0759792	-0.455356	0.294969	2		2.1e-05
NSCLC-120	postoperative	-1.37941	1.15246	-2.58141	-0.960268	-0.004286	11		2.5e-05
NSCLC-122	postoperative	*no matched normal sample	*no matched normal sample	*no matched normal sample	*no matched normal sample	12.0991	130		0.000121
NSCLC-123	postoperative	-1.28292	0.429203	-3	0.348717	1.33334	2		4.3e-05
NSCLC-125	postoperative	-2.28106	-2.53321	-0.143291	-1.27441	-1.1262	39		1.5e-05
NSCLC-126	postoperative	5.89793	10.748	-0.553325	0.0208465	-1.69086	3		6e-06
NSCLC-127	postoperative	*no matched normal sample	*no matched normal sample	*no matched normal sample	*no matched normal sample	40.4983	269		0.000273
NSCLC-128	postoperative	3.4193	6.01007	-0.391748	0.304078	1.59611	10		3.4e-05
NSCLC-131	postoperative	3.26187	4.53351	1.00957	0.106635	10.8628	20		0.000177
NSCLC-132	postoperative	0.719703	3.41094	-3	0.835625	^*NS
NSCLC-135	postoperative	2.55902	3.21063	3.45997	-2.23824	8.98784	28		0.000119
NSCLC-137	postoperative	-0.837076	-0.784635	0.211709	-0.876933	-0.202188	3		2e-05
NSCLC-138	postoperative	-1.50587	-0.769155	-1.19181	-0.647283	0.321793	8		2.2e-05
NSCLC-139	postoperative	3.22504	2.68601	1.70688	1.19305	0.33221	36		2.3e-05
*SNV detection threshold is Z=1.818 as prespecified in neoadjuvant NSCLC cohort. CNV detection thresholdis Z=1.902 as prespecified in neoadjuvant NSCLC cohort
^NS - no high-confidence SNVs found in matched tumor specimen
*I A - Insufficient aneuploidy due to low tumor purity
^*Composite MRD-EDGE was calculated for pretreatment, preoperative patients to measure sensitivity in early-stage, radiographically evident cancer. For posttreatment or postoperative samples, a positive detection in either MRD-EDGESNV or MRD-EDGECNV is indicative of ctDNA shedding / MRD
Patient ID	Timepoint	MRD-EDGECNV Z Score*	MRD-EDGE BAF	MRD-EDGE Read Depth	MRD-EDGE Fragment length entropy
TNBC-20	7 Month	72.5611	87.5409	26.3051	11.8335
TNBC-20	9 Month	626.652	775.965	261.67	47.7579
TNBC-20	3 Month	0.347943	2.79705	-0.00420586	-2.19019
TNBC-76	15 Month	2.45216	5.30645	0.199468	-1.25865
TNBC-76	54 Month	2.73002	6.54807	-0.677117	-1.14242
TNBC-98	9 Month	2.2079	4.52184	-0.651191	-0.0464539
TNBC-98	49 Month	0.554609	5.31087	-1.37878	-2.97149
TNBC-98	2 Month	1.50863	4.21141	-0.436879	-1.16151
TNBC-00	70 Month	1.42466	6.09818	-3	-0.630598
TNBC-00	17 Month	1.63241	3.99222	0.109621	-1.27443
TNBC-00	11 Month	3.32192	6.19697	-0.69027	0.247037
TNBC-05	61 Month	3.84874	3.16493	2.7231	0.778187
TNBC-05	7 Month	1.54044	0.976094	1.43912	0.252901
TNBC-91	7 Month	2.95496	4.1217	0.292054	0.704382
TNBC-03	9 Month	1.53452	0.705545	1.76935	0.182977
TNBC-03	36 Month	4.19729	3.02475	1.55019	2.69497
TNBC-03	50 Month	1.22542	1.59196	-1.00316	1.53369
TNBC-08	5 Month	94.7827	147.486	9.89047	6.79182
TNBC-08	13 Month	681.696	1000	177.91	2.82103
TNBC-08	Baseline	5.61035	4.02197	3.78783	1.90761
TNBC-08	Baseline	4.91202	6.6205	1.31547	0.571897
TNBC-89	55 Month	0.293792	0.506709	0.0505822	-0.0484293
TNBC-89	18 Month	102.642	131.882	44.4455	1.45362
TNBC-89	11 Month	2.02668	3.5628	0.350062	-0.402552
TNBC-40	6 Month	42.2094	47.955	21.1095	4.04431
TNBC-40	0 Month	66.8918	72.6149	31.7067	11.5383
TNBC-83	10 Month	2.70854	3.38581	-1.07545	2.38097
TNBC-83	32 Month	72.6661	89.346	24.6821	11.8333
TNBC-83	43 Month	172.339	230.216	58.9285	9.35544
TNBC-10	16 Month	23.4215	25.1108	7.86076	7.59564
TNBC-10	4 Month	1.06642	-0.243339	1.07641	1.01403
TNBC-10	1 Month	3.18917	1.95696	2.793	0.773843
TNBC-25	27 Month	7.97454	6.96835	3.07496	3.76899
TNBC-25	16 Month	6.28886	8.73417	-0.974014	3.13247
TNBC-25	7 Month	0.785185	-0.936781	-0.767344	3.06411
TNBC-61	33 Month	21.4885	26.0579	6.47339	4.68792
TNBC-61	10 Month	39.5714	50.4749	9.56182	8.50289
TNBC-39	8 Month	215.287	326.284	49.6034	-3
TNBC-39	11 Month	328.382	487.115	73.984	7.67447
TNBC-21	9 Month	1.4542	2.09272	-0.347726	0.773748
TNBC-34	20 Month	-0.367466	0.229474	-0.309494	-0.556449
TNBC-34	6 Month	1.248	2.67318	0.0919694	-0.603546
TNBC-34	46 Month	2.17779	3.97131	0.150609	-0.349871
TNBC-90	23 Month	7.73602	10.6015	0.841769	1.95588
TNBC-90	5 Month	1.70754	3.70258	-0.444328	-0.300715
*CNV detection threshold for TNBC cohort is Z=1.436 as per 95% specificity in control noise distribution
*MRD-EDGESNV analysis was not run on this cohort due to absence of high-burden TNBC training samples and absence of tumor-confirmed SNVs in FFPE tumor tissue

## Sheet: Supplementary Table 8
Adenoma histology features
Information in this table is protected under the Danish National XXX. The information is available in Restricted Table 8. Access to clinical data and processed sequencing data output files used in the article requires that the data requestor (legal entity) enter into Collaboration and Data Processing Agreements, with the Central Denmark Region (the legal entity controlling and responsible for the…

## Sheet: Supplementary Table 9
Patient ID	IMPACT (tumor-panel*) mutations	IMPACT mutations in ACCESS (tumor-informed plasma panel^)	IMPACT mutations called in ACCESS	Genotyped mutation calls (with prior knowledge)	ACCESS specific mutations (Novel)	Pretreatment Reads Detected	Pretreatment Reads Checked	Pretreatment VAF	Pretreatment Adjusted VAF*^	Week 3 Reads Detected	Week 3 Reads Checked	Week 3 VAF	Week 3 Adjusted VAF	Week 6 Reads Detected	Week 6 Reads Checked	Week 6 VAF	Week 6 Adjusted VAF	Week 9 Reads Detected	Week 9 Reads Checked	Week 9 VAF	Week 9 Adjusted VAF
MEL-45	15	3	3	-	-	177	3641	0.048613	0.0486	8	5973	0.00133936	0.0017	0	6351	0	0	-	-	-	-
MEL-05	42	7	7	-	-	1289	5522	0.23343	0.234	616	4290	0.14359	0.2778	81	17934	0.00451656	0.0082	2	18025	0.000110957	0.0004
MEL-17	18	7	6	1	-	238	8465	0.0281158	0.0278	121	13844	0.00874025	0.0176	104	7495	0.0138759	0.0243	-	-	-	-
MEL-16	84	17	14	2	-	304	25270	0.0120301	0.0115	11	15355	0.000716379	0.0013	2	35270	5.67054e-05	0.0001	-	-	-	-
MEL-44	11	2	2	-	1	1058	6138	0.172369	0.2195	279	5231	0.0533359	0.0703	160	5701	0.0280653	0.03	-	-	-	-
MEL-36	20	8	0	2	-	2	13066	0.000153069	0.0006	4	12859	0.000311066	0.0007	20	12907	0.00154955	0.0026	-	-	-	-
MEL-38	32	8	-	-	-	0	6121	0	0	36	9062	0.00397263	0.0008	0	10628	0	0	-	-	-	-
MEL-18	71	16	13	3	-	446	21181	0.0210566	0.0221	49	17486	0.00280224	0.0048	5	15264	0.000327568	0.0002	-	-	-	-
MEL-50	29	7	0	4	-	11	5525	0.00199095	0.002	9	6649	0.00135359	0.0011	2	5350	0.000373832	0.0004	-	-	-	-
MEL-43	13	5	2	3	-	275	7633	0.0360278	0.004	-	-	-	-	-	-	-	-	-	-	-	-
MEL-40	21	6	5	1	-	925	5921	0.156224	0.1503	183	6800	0.0269118	0.0165	14	6905	0.00202752	0.0012	-	-	-	-
MEL-11	56	14	10	4	-	102	12350	0.00825911	0.0135	2	16583	0.000120605	0.0001	0	16643	0	0	-	-	-	-
MEL-04	153	29	25	4	2	748	47243	0.015833	0.0161	11	41112	0.000267562	0.0002	1	46973	2.12888e-05	0	4	34747	0.000115118	0
MEL-20	2	2	2	-	-	22	2589	0.00849749	0.0279	20	3710	0.00539084	0.0041	-	-	-	-	-	-	-	-
*tumor panel drawn from MSK IMPACT (Cheng, D. T. et al. Memorial Sloan Kettering-Integrated Mutation Profiling of Actionable Cancer Targets (MSK-IMPACT): A Hybridization Capture-Based Next-Generation Sequencing Clinical Assay for Solid Tumor Molecular Oncology. J. Mol. Diagn. 17, 251–264 (2015))
^tumor-informed plasma panel from MSK ACCESS (Rose Brannon, A. et al. Enhanced specificity of clinical high-sensitivity tumor mutation profiling in cell-free DNA via paired normal sequencing using MSK-ACCESS. Nat. Commun. 12, 3770 (2021).)
*^Adjusted VAF accounts for copy number at mutation site (See "Tumor-Informed and Targeted Panel" in Methods)

[truncated: 7 more sheets: Supplementary Table 10, Supplementary Table 11, Supplementary Table 12, Supplementary Table 13, Supplementary Table 14 , Supplementary Table 15, Supplementary Table 16]
